# Supplementary material for: Transcriptional modification and the accumulation of flavonoid in the leaves of Cissus rotundifolia Lam. in respond to drought stress
Source: Stress Biol. 2025 Mar 10;5(1):19. doi: 10.1007/s44154-024-00205-6 (PMC11891113; doi:10.1007/s44154-024-00205-6)
Supplement: Supplementary file 2 — Supplementary Material 2. [file 44154_2024_205_MOESM2_ESM.xlsx]

## Sheet: T1
Table S1. Differential expression genes among CK, D9, and D12.
Gene name	CK1-1_1	CK1-1_2	CK1-1_3	D9-1_1	D9-1_2	D1-9_3	D2-12_1	D2-12_2	D2-12_3	Annotation	Group	State
CRGY0209393	1.3644	1.49262	1.27177	2.70031	2.7588	2.64702	1.41147	1.11892	1.30894	beta-galactosidase	CK vs D9	up
CRGY0230344	76.3484	73.7306	76.0073	149.106	147.335	149.47	188.634	194.673	193.422	peptidase S41 family protein	CK vs D9	up
CRGY0211145	4.31133	4.24631	4.18596	8.74758	8.12721	8.34707	16.6491	15.0318	16.4855	Lethal giant larvae homolog	CK vs D9	up
CRGY0204211	6.77743	7.61385	4.53748	11.7265	11.6524	13.889	1.13703	1.66193	1.55249	NA	CK vs D9	up
CRGY0202839	10.8125	10.6768	10.8751	21.3395	20.5945	21.5527	34.0319	34.6438	33.3582	Hydroxyacid oxidase	CK vs D9	up
CRGY0202876	154.629	149.008	148.635	298.982	295.373	299.543	176.101	184.467	187.316	Transcription factor	CK vs D9	up
CRGY0205400	25.8225	23.4039	23.477	48.9446	46.5337	46.918	10.2501	9.22402	10.1434	t-complex 11	CK vs D9	up
CRGY0211305	16.7102	15.7222	15.4972	32.0908	32.6866	29.9159	21.7102	22.2952	23.5173	Class 3 lipase	CK vs D9	up
CRGY0229355	3.55294	3.34008	3.25731	6.6537	6.57982	6.61453	4.69913	3.87424	4.49906	NAC domain-containing protein 8-like	CK vs D9	up
CRGY0209667	0.981927	0.616856	0.888547	1.50688	1.94856	1.52095	1.14741	0.700562	0.718689	Acyltransferase	CK vs D9	up
CRGY0200007	5.40996	5.45824	5.6221	10.9226	10.4177	11.3943	13.2494	14.2929	14.4348	disease resistance protein At3g14460-like	CK vs D9	up
CRGY0221597	0.373574	0.467315	0.692849	1.16128	1.10273	0.766292	0.346311	0.893572	0.790103	Zinc finger protein	CK vs D9	up
CRGY0229289	0.338826	0.267493	0.488059	0.801538	0.653373	0.734403	1.41765	1.07966	1.70725	transmembrane protein 63C	CK vs D9	up
CRGY0215342	21.9245	21.6086	20.1957	41.3881	43.1101	42.829	19.1577	19.0311	19.2261	NA	CK vs D9	up
CRGY0228457	11.0517	12.4218	7.72389	17.3856	23.1036	20.6414	35.3774	44.2224	43.3502	homeobox-leucine zipper protein	CK vs D9	up
CRGY0221962	7.46452	6.44103	6.93301	13.2111	14.6232	13.2798	8.36831	8.00737	8.39844	Pfam:DUF584	CK vs D9	up
CRGY0230132	0.89328	0.642635	0.870736	1.54147	1.66296	1.57466	2.94082	2.65083	2.84075	Cysteine-rich receptor-like protein kinase	CK vs D9	up
CRGY0228420	3.99512	4.29507	4.07357	8.59161	8.38077	7.63034	3.78178	3.79355	4.66655	antiporter	CK vs D9	up
CRGY0202360	0.989805	1.39477	1.09212	2.1688	2.20149	2.49734	1.64901	1.43365	2.08146	Disease resistance protein	CK vs D9	up
CRGY0231002	380.885	374.11	369.329	749.177	740.564	736.299	180.433	180.786	181.882	Heat shock protein	CK vs D9	up
CRGY0219962	1.30128	1.58646	1.44009	2.4314	3.14694	2.97171	6.92141	7.44071	7.25081	phytochrome kinase substrate	CK vs D9	up
CRGY0216163	5.81215	6.06733	6.42652	11.5864	11.6013	13.1213	13.5229	14.7705	15.1045	enhanced disease susceptibility 1	CK vs D9	up
CRGY0229090	46.558	50.7012	47.6209	90.6789	95.8521	102.45	76.9855	77.7822	75.949	Solute carrier family 3 (Cystine, dibasic and neutral amino acid transporters, activator of cystine, dibasic and neutral amino acid transport), member 1	CK vs D9	up
CRGY0208338	25.4339	25.9408	27.1376	49.8018	49.8743	55.2261	79.5503	79.6195	90.8818	ninja-family protein	CK vs D9	up
CRGY0218791	1.81566	1.64568	1.67966	3.08442	3.61365	3.48036	4.02803	3.64262	3.51244	cytochrome P450	CK vs D9	up
CRGY0205736	1.58355	1.25987	1.07857	1.97496	2.37542	3.63473	0.91053	0.352921	0.906179	Component of the FACT complex, a general chromatin factor that acts to reorganize nucleosomes. The FACT complex is involved in multiple processes that require DNA as a template such as mRNA elongation, DNA replication and DNA repair. During transcription elongation the FACT complex acts as a histone chaperone that both destabilizes and restores nucleosomal structure. It facilitates the passage of…	CK vs D9	up
CRGY0223272	2.13925	2.67891	3.3002	6.35059	6.13706	3.96666	4.67158	4.4383	3.58257	ornithine decarboxylase	CK vs D9	up
CRGY0216366	10.0113	11.2077	11.6652	22.4497	21.1875	21.4523	15.9413	14.8674	13.0241	methionine sulfoxide reductase	CK vs D9	up
CRGY0218032	2.45518	2.77242	3.39878	6.30912	6.53209	4.67013	9.73608	9.00814	10.2994	peroxisomal membrane protein	CK vs D9	up
CRGY0222742	3.56316	3.73518	2.50504	6.70821	7.37825	5.45961	1.71148	1.8046	1.63868	Xyloglucan endotransglucosylase hydrolase protein	CK vs D9	up
CRGY0207264	32.9383	35.8382	40.8529	70.8274	79.694	65.5512	56.6105	54.3643	54.4622	zinc finger	CK vs D9	up
CRGY0210044	16.3711	17.5554	16.0863	28.1245	38.5183	32.6738	17.7459	17.1085	15.1067	Unknown	CK vs D9	up
CRGY0220396	10.5349	10.1959	9.83742	21.6063	20.2185	19.3635	29.2543	30.0505	32.1441	ovate family protein 2	CK vs D9	up
CRGY0216679	4.35917	5.81941	4.43831	9.68276	9.24753	10.1382	1.32992	2.40738	1.71171	NA	CK vs D9	up
CRGY0211844	4.65638	4.19408	4.53426	8.53348	8.57441	9.99207	8.89336	8.87483	8.5212	NA	CK vs D9	up
CRGY0211992	80.7928	81.102	78.2603	157.939	157.569	160.174	54.2163	49.1785	52.3281	heat shock protein	CK vs D9	up
CRGY0208307	229.885	225.781	219.122	453.259	448.34	443.989	439.14	463.214	456.108	Phosphorylase is an important allosteric enzyme in carbohydrate metabolism. Enzymes from different sources differ in their regulatory mechanisms and in their natural substrates. However, all known phosphorylases share catalytic and structural properties (By similarity)	CK vs D9	up
CRGY0224696	39.5263	42.762	44.0206	84.2719	82.5975	84.0413	127.091	116.186	120.724	RING-H2 finger protein	CK vs D9	up
CRGY0206073	3.04547	2.0521	2.90996	5.41242	4.50901	6.1954	4.05447	4.79865	3.0053	Ring finger protein	CK vs D9	up
CRGY0211494	21.7053	22.6322	25.2306	47.3972	45.2979	45.621	20.6787	19.1424	21.5487	Neuroguidin, EIF4E binding protein	CK vs D9	up
CRGY0201647	0.5968	0.459643	0.547632	1.29486	0.945445	0.965821	1.88347	1.50195	2.12501	cytochrome P450	CK vs D9	up
CRGY0213249	2.66714	3.61487	3.56456	7.03474	4.76739	8.02022	4.38243	5.28616	4.4251	calcium-binding protein	CK vs D9	up
CRGY0230024	21.9771	20.4762	19.596	42.4192	43.4196	38.9305	19.2661	17.8616	18.5553	Pentatricopeptide repeat-containing protein	CK vs D9	up
CRGY0217804	47.2663	47.6113	48.3893	97.042	96.1129	95.9287	70.0878	76.0586	70.5237	hydrolase, alpha beta fold family protein	CK vs D9	up
CRGY0207305	21.8632	21.2271	20.0595	42.3808	43.4704	40.5186	49.4657	46.902	48.5964	homeobox-leucine zipper protein	CK vs D9	up
CRGY0223915	17.3645	15.8401	17.8657	34.9561	32.4493	34.8756	42.2839	37.434	38.6688	transcription factor	CK vs D9	up
CRGY0224404	1.17778	0.971153	0.527082	2.02018	1.48299	1.85877	0.622358	0.626264	0.847558	NA	CK vs D9	up
CRGY0227128	1.4965	1.42706	1.90748	3.3644	2.87401	3.51076	2.63987	2.41286	2.28812	Mediator complex subunit 28	CK vs D9	up
CRGY0225229	1065.1	1097.75	1073.54	2258.62	2119.04	2097.74	560.867	554.324	585.392	F-box kelch-repeat protein	CK vs D9	up
CRGY0213904	15.0958	14.0512	14.6928	30.6002	29.581	28.4458	52.0968	51.8093	50.5987	Protein of unknown function (DUF819)	CK vs D9	up
CRGY0214212	1.1472	1.08261	1.12969	2.17445	2.38327	2.20614	2.5167	2.54575	2.30151	Non-lysosomal glucosylceramidase that catalyzes the conversion of glucosylceramide to free glucose and ceramide (By similarity)	CK vs D9	up
CRGY0205618	0.720566	0.740947	1.0234	1.62997	1.68896	1.69934	1.14804	1.39936	1.05369	SAM dependent carboxyl methyltransferase	CK vs D9	up
CRGY0200189	16.8249	15.4457	14.0949	30.9557	32.994	28.7967	50.2972	52.51	45.4875	NA	CK vs D9	up
CRGY0220929	0.928422	0.910649	1.03066	1.77733	2.02541	2.04856	4.37944	4.44453	4.60683	receptor-like protein kinase	CK vs D9	up
CRGY0215616	321.642	265.262	257.554	576.509	514.366	599.312	653.088	823.436	894	Wound-induced protein	CK vs D9	up
CRGY0212839	67.5538	72.2634	72.2365	128.779	144.867	145.845	113.426	118.597	114.138	4F5 protein family	CK vs D9	up
CRGY0229312	27.6586	24.4275	30.0507	53.8819	57.7666	55.3141	17.9138	18.6248	16.3764	spermidine spermine N1-acetyltransferase family member 2	CK vs D9	up
CRGY0210362	0.365964	0.494671	0.672573	1.03818	1.53528	0.589274	0.863132	0.741334	1.00944	NA	CK vs D9	up
CRGY0216812	3.74461	1.61594	1.99409	5.23253	5.56693	4.43063	6.2776	5.94175	6.95385	Plant protein 1589 of unknown function (A_thal_3526)	CK vs D9	up
CRGY0222115	8.58891	9.83925	10.7951	20.8167	17.9903	19.7868	12.3832	12.1897	8.71599	Secreted protein	CK vs D9	up
CRGY0212707	0.774196	0.904468	1.20952	1.93868	1.82689	2.14648	3.05672	2.92939	3.02468	Patatin group	CK vs D9	up
CRGY0202225	8.40167	8.9926	8.76358	16.6152	17.828	18.7883	22.4833	22.3545	22.9983	transmembrane 9 superfamily member	CK vs D9	up
CRGY0213077	0.464771	0.477006	0.427636	0.856321	0.923285	1.00498	0.848307	0.856737	0.757265	phospho-2-dehydro-3-deoxyheptonate aldolase	CK vs D9	up
CRGY0219053	1.82497	1.4731	1.64608	3.33498	4.28645	2.48374	1.82243	1.44653	1.65395	Unknown	CK vs D9	up
CRGY0200256	3.37477	3.28033	2.57132	6.19671	6.68971	6.09118	4.21259	3.85727	4.03291	receptor-like protein kinase At1g67000-like	CK vs D9	up
CRGY0227209	68.2885	67.0558	61.4522	139.735	126.423	136.145	38.3018	37.8106	34.2541	yrdC domain containing (E. coli)	CK vs D9	up
CRGY0200611	0.320316	0.64709	0.946863	1.60363	1.20378	1.16609	0.779909	1.26079	1.11583	repeat-containing protein	CK vs D9	up
CRGY0220627	0.400522	0.411366	0.628505	1.2068	0.804441	0.892416	0.34005	0.571962	0.753498	Protein phosphatase 2, regulatory subunit B	CK vs D9	up
CRGY0230183	69.5786	70.8814	65.9517	133.706	144.801	141.509	109.455	102.858	107.574	carboxylesterase 8-like	CK vs D9	up
CRGY0216499	56.9674	52.2015	54.0408	116.189	112.016	104.792	200.988	200.899	202.285	Stress up-regulated Nod 19	CK vs D9	up
CRGY0202292	3.53714	3.85747	5.14351	8.15397	7.70884	10.1116	10.7951	9.54086	8.93618	epoxide hydrolase	CK vs D9	up
CRGY0211419	0.73154	0.840933	0.818284	1.34853	1.64351	1.90148	1.53304	1.96147	2.07704	dioxygenase	CK vs D9	up
CRGY0211158	15.7599	15.9938	16.6506	34.6039	30.6531	33.1525	11.3522	11.3184	11.381	FAD binding domain	CK vs D9	up
CRGY0225885	5.51707	4.83775	4.19348	10.154	9.96122	10.1429	1.5994	1.97762	1.59015	integral membrane transporter family protein	CK vs D9	up
CRGY0211639	14.8043	14.6751	14.9741	26.8114	31.8753	32.5827	9.63894	9.58989	8.69264	NA	CK vs D9	up
CRGY0212990	11.7323	10.3674	10.1129	20.6775	21.9155	23.5974	3.74252	5.29919	3.7237	Cinnamyl alcohol dehydrogenase	CK vs D9	up
CRGY0220821	72.6326	72.7904	72.8695	152.889	151.952	142.487	87.2111	87.0628	78.7111	2-nitropropane dioxygenase	CK vs D9	up
CRGY0225881	0.640374	0.90574	0.574544	1.61479	1.49059	1.26492	2.41294	2.41181	2.2372	ankyrin repeat-containing protein	CK vs D9	up
CRGY0229440	25.0948	22.2019	21.6184	47.5826	46.7218	48.009	31.8277	34.9606	33.3966	transcription factor	CK vs D9	up
CRGY0208872	11.1353	11.5459	10.6025	23.4788	23.2245	22.7216	19.8517	16.4789	16.6293	NA	CK vs D9	up
CRGY0230323	37.6419	41.4243	33.8471	75.7872	74.9308	82.8583	30.7315	27.174	37.2634	Unknown	CK vs D9	up
CRGY0219432	48.2759	47.1717	46.9406	101.029	91.6875	97.172	8.18141	4.22811	7.66463	Glutathione S-transferase, C-terminal domain	CK vs D9	up
CRGY0221202	3.7704	4.2603	5.15315	8.82209	10.0641	8.25161	11.3633	12.1777	12.7749	WD domain, G-beta repeat	CK vs D9	up
CRGY0217680	0.475034	0.242244	0.4254	0.764098	1.0963	0.506947	0.421521	0.658394	0.238617	UDP-Glycosyltransferase	CK vs D9	up
CRGY0220597	27.0265	29.2989	23.0611	56.234	54.8562	53.3431	40.5468	38.7564	41.0353	transcription factor	CK vs D9	up
CRGY0223110	3.97203	4.49274	4.19833	9.01058	8.87055	8.31364	12.8903	13.384	13.8252	Inorganic H+ pyrophosphatase	CK vs D9	up
CRGY0228906	0.462782	1.11985	1.37914	1.8716	2.05552	2.33911	1.71282	1.08709	0.827001	mitochondrial transcription termination	CK vs D9	up
CRGY0220218	68.9313	74.7444	73.4154	151.834	148.412	148.9	122.34	117.041	124.888	BEL1-like homeodomain protein	CK vs D9	up
CRGY0230241	9.23039	5.46898	7.40145	14.681	17.3801	13.8796	15.1847	13.3349	12.9864	Lysosomal thiol	CK vs D9	up
CRGY0205473	23.5976	25.2065	24.3041	51.378	51.1317	49.2535	12.7323	14.6434	12.674	t-complex 11	CK vs D9	up
CRGY0226201	87.6016	92.1153	92.3866	184.387	193.176	190.099	82.9415	78.7024	79.9376	Aquaporin	CK vs D9	up
CRGY0229084	3.49443	6.54514	4.74453	10.7865	9.96937	10.09	6.21092	7.67823	7.1153	Unknown	CK vs D9	up
CRGY0229601	1.11335	0.840979	0.738367	2.11161	1.92758	1.60663	1.60805	1.45146	1.67301	dioxygenase	CK vs D9	up
CRGY0212314	162.694	156.294	164.047	331.377	347.249	320.644	601.891	535.265	540.52	homeobox-leucine zipper protein	CK vs D9	up
CRGY0225822	0.936515	1.16816	1.16347	2.31235	2.03004	2.5397	2.04542	1.37127	1.93842	chromosome transmission fidelity	CK vs D9	up
CRGY0212030	2.56768	1.55407	2.49095	5.13755	4.02263	4.51161	0.669193	0.632819	1.76785	Inherit from KOG: Pentatricopeptide repeat-containing protein	CK vs D9	up
CRGY0210317	2.8745	3.36554	3.01046	5.93046	6.78579	6.58001	6.66322	5.89949	6.80037	rho GTPase activating protein	CK vs D9	up
CRGY0228641	3.29178	3.29773	2.07328	5.14238	6.41659	6.32432	5.30635	4.24114	5.21561	#NAME?	CK vs D9	up
CRGY0223365	0.738422	1.16128	0.905316	1.80966	2.37475	1.89528	0.316008	0.569251	1.07323	rac-like GTP-binding protein	CK vs D9	up
CRGY0205391	1.51398	1.41586	2.01619	3.61064	3.41163	3.40095	0.697194	0.99787	1.01389	Protein of unknown function (DUF1644)	CK vs D9	up
CRGY0205930	1.84719	1.92713	1.44117	3.88695	3.88537	3.12183	0.353979	0.433292	0.581457	HORMA domain containing	CK vs D9	up
CRGY0219443	0.778205	0.843146	0.702157	1.70665	1.7385	1.45754	4.40821	4.68506	5.30456	Glyoxal oxidase N-terminus	CK vs D9	up
CRGY0217357	2.24424	2.90585	3.02247	5.92885	5.27027	5.88804	7.8287	8.28096	8.51038	Regulator of chromosome condensation	CK vs D9	up
CRGY0230576	89.2378	86.9959	81.6154	178.898	180.717	182.975	267.44	265.538	257.248	transcription factor	CK vs D9	up
CRGY0204099	0.969025	0.938469	1.24643	2.57283	2.12839	1.96371	3.10299	2.67442	2.9859	Cysteine-rich receptor-like protein kinase	CK vs D9	up
CRGY0215525	0.844405	0.2654	0.293716	1.02822	0.849452	1.10803	2.33185	2.28692	2.51296	synthase	CK vs D9	up
CRGY0228996	12.457	8.95129	14.1754	26.6525	26.2869	23.2095	13.714	7.66423	14.8356	isocitrate dehydrogenase nadp	CK vs D9	up
CRGY0205883	3.23043	3.98129	3.28887	7.92925	7.21738	6.96304	8.73536	8.5328	9.96972	heat shock	CK vs D9	up
CRGY0220385	251.73	250.145	244.862	537.235	523.858	512.585	469.635	502.197	491.778	CBL-interacting protein kinase	CK vs D9	up
CRGY0215314	2.98377	3.228	2.89808	6.06103	6.29912	6.9311	11.9452	11.8844	11.7575	hydroperoxide lyase	CK vs D9	up
CRGY0220909	51.6118	57.2702	50.6696	111.42	109.908	113.688	90.7195	89.919	95.1048	PB1	CK vs D9	up
CRGY0203889	1.20813	1.52634	1.76544	3.50556	3.528	2.34968	0.956248	0.806571	1.64305	transcription factor	CK vs D9	up
CRGY0202480	11.5498	11.6932	12.226	23.8446	24.3087	26.3617	28.8151	27.7658	28.5335	carrier protein	CK vs D9	up
CRGY0230876	3.0459	2.46759	2.36002	5.57845	5.62238	5.44097	2.37027	2.75073	2.04853	Unknown	CK vs D9	up
CRGY0226045	0.902655	1.25433	1.3448	2.51966	3.10632	1.81583	1.15205	0.450735	1.30869	GDSL esterase lipase	CK vs D9	up
CRGY0228298	2.35339	2.94755	2.18937	6.08268	4.80991	4.85972	8.71389	6.6908	7.21179	E3 ubiquitin-protein ligase	CK vs D9	up
CRGY0215284	34.0236	33.1687	29.4698	69.1241	64.4481	70.8585	64.9238	64.389	63.1516	Mitotic spindle assembly checkpoint protein	CK vs D9	up
CRGY0223085	3.40943	3.51343	3.79089	7.95281	7.64265	7.49011	4.39406	3.23793	4.19306	NA	CK vs D9	up
CRGY0205929	133.332	146.2	150.448	284.727	311.628	312.08	135.892	138.677	139.555	REF SRPP-like protein	CK vs D9	up
CRGY0211532	81.8065	84.6265	81.3307	173.384	174.737	179.133	236.92	228.302	233.43	benzyl alcohol O-benzoyltransferase-like	CK vs D9	up
CRGY0227259	14.9325	14.2112	12.3768	30.2163	29.277	29.0163	5.69779	5.40862	4.73587	Esterase lipase thioesterase family protein	CK vs D9	up
CRGY0204863	2.79596	2.32695	2.28709	6.13798	4.80649	4.77153	8.98619	8.80976	8.387	expressed protein	CK vs D9	up
CRGY0213793	2.27274	1.6516	1.94023	3.76165	4.29406	4.4554	6.32136	5.92247	5.8065	G-type lectin S-receptor-like serine threonine-protein kinase	CK vs D9	up
CRGY0208543	241.266	261.154	260.4	533.233	534.346	543.602	1719.44	1710.69	1738.04	ABA/WDS induced protein	CK vs D9	up
CRGY0219403	3.32907	3.97024	3.21725	8.10192	7.33462	7.04603	4.66415	5.42934	5.12806	Ceramidase	CK vs D9	up
CRGY0215727	1.2625	1.67774	0.950061	2.34089	3.14751	2.71711	5.45775	7.83557	6.55681	NA	CK vs D9	up
CRGY0226994	2.60501	2.08551	2.36448	4.22932	5.92882	4.81134	3.7443	3.70133	3.45745	senescence-associated gene 101	CK vs D9	up
CRGY0221745	4.91925	5.91336	5.56594	11.4196	11.5147	12.2034	10.0316	10.1946	9.12426	CRAL TRIO domain containing protein	CK vs D9	up
CRGY0227610	0.28264	0.363789	0.287462	0.720284	0.719992	0.558645	0.676286	0.744434	0.508038	STYKc	CK vs D9	up
CRGY0216008	13.676	14.4027	10.5172	30.4664	24.2061	28.0611	62.3815	70.7076	61.0094	receptor accessory protein	CK vs D9	up
CRGY0210366	6.86279	7.94701	6.91019	16.2568	13.8472	16.6261	25.2917	24.9426	24.335	finger protein	CK vs D9	up
CRGY0224075	50.3978	46.5186	41.4184	101.573	96.3079	99.2769	134.295	142.839	141.679	ring finger and CHY zinc finger	CK vs D9	up
CRGY0215319	3.22316	1.75676	2.55602	6.08764	6.49246	3.77812	3.11863	2.99531	2.14537	Dicer-like endonuclease involved in cleaving double- stranded RNA in the RNA interference (RNAi) pathway. Produces 21 to 25 bp dsRNAs (siRNAs) which target the selective destruction of homologous RNAs leading to sequence-specific suppression of gene expression, called post-transcriptional gene silencing (PTGS). Part of a broad host defense response against viral infection and transposons	CK vs D9	up
CRGY0218327	1.42938	1.04043	1.4493	3.11801	3.13751	2.20702	0.828743	1.42425	0.417205	Unknown	CK vs D9	up
CRGY0204118	5.78657	5.83068	5.32266	13.2151	11.6122	11.9797	15.045	16.7196	14.9423	Cysteine-rich receptor-like protein kinase	CK vs D9	up
CRGY0215052	5.04887	4.23518	4.38614	10.2967	10.0503	9.03667	5.50699	6.13144	6.80729	F-box protein	CK vs D9	up
CRGY0218292	4.38973	5.38301	6.0881	11.9196	11.3873	11.3313	9.40292	9.90875	9.52679	Carboxylesterase family	CK vs D9	up
CRGY0228220	0.282745	0.48146	0.280159	0.842872	0.561258	0.861368	0.889642	0.856538	1.05442	auxin efflux carrier	CK vs D9	up
CRGY0220426	16.7744	15.1012	15.0688	34.6323	33.2225	33.5373	17.4829	17.3739	19.1887	WRKY transcription factor	CK vs D9	up
CRGY0224750	0.612759	0.767724	0.547895	0.889135	1.63419	1.65634	1.08527	2.11445	1.59701	Metacaspase	CK vs D9	up
CRGY0213927	0.52618	1.26205	0.901442	1.79105	1.79215	2.2475	2.15742	2.10776	2.00225	PAR1 protein	CK vs D9	up
CRGY0214591	0.574554	0.461733	0.328789	1.10651	0.905413	0.958696	0.180363	0.246219	0.279158	NA	CK vs D9	up
CRGY0207604	82.3029	87.9377	80.7193	164.247	189.385	189.936	149.742	167.478	189.475	Zinc finger, C3HC4 type (RING finger)	CK vs D9	up
CRGY0206027	12.4514	14.6924	11.432	28.3217	27.1058	28.8861	7.15477	12.2557	9.23472	Acid phosphatase vanadium-dependent	CK vs D9	up
CRGY0211945	57.4856	53.5323	62.2971	117.248	132.107	134.988	12.2059	13.4894	8.18947	heat shock protein	CK vs D9	up
CRGY0219438	11.7718	11.8959	13.688	26.564	28.2433	26.9327	17.1872	16.8494	15.671	Unknown	CK vs D9	up
CRGY0215663	9.49338	12.0634	6.68619	18.3704	22.5268	20.9001	22.8932	35.1352	35.1196	NA	CK vs D9	up
CRGY0231434	34.8357	38.557	40.3005	77.4186	82.2819	89.0107	11.4368	7.36224	11.415	Unknown	CK vs D9	up
CRGY0225604	25.5082	25.3829	25.3862	63.2074	52.6529	50.9722	33.3818	36.0689	39.8322	dCTP pyrophosphatase 1	CK vs D9	up
CRGY0228679	4.27631	6.64209	5.91374	10.7845	9.93001	15.5623	1.36656	0	0.454317	Unknown	CK vs D9	up
CRGY0230976	44.2661	40.9444	42.6401	96.3434	92.8161	93.4093	26.0111	28.5646	26.3289	Pfam:MuDR	CK vs D9	up
CRGY0218210	36.9458	36.4684	30.392	75.9254	80.3369	73.3001	86.9594	77.1511	85.0094	Stem-specific protein	CK vs D9	up
CRGY0216357	2.08765	2.24071	1.76023	4.47584	4.46375	4.49456	3.65634	3.66775	3.94034	Mediator complex subunit 28	CK vs D9	up
CRGY0224446	75.0202	49.7504	52.904	117.367	135.513	138.181	25.0134	29.4904	23.1198	Universal stress protein	CK vs D9	up
CRGY0216874	69.5172	71.7572	66.687	144.023	158.988	152.12	32.4205	31.5041	33.6105	heat shock protein	CK vs D9	up
CRGY0220276	12.1413	10.7859	10.6992	23.5055	23.9091	26.9443	14.6129	15.4203	15.5637	Pyruvate decarboxylase	CK vs D9	up
CRGY0200692	14.3744	14.7738	12.8383	31.4635	30.2922	30.9422	38.7597	33.9744	34.4124	Hydroxycinnamoyl-Coenzyme A shikimate quinate	CK vs D9	up
CRGY0204925	27.5018	26.0791	24.7344	57.3389	57.5722	59.4483	52.8085	53.8992	54.1463	PPR repeat	CK vs D9	up
CRGY0224159	3.04911	4.21014	4.57003	8.96916	9.8014	7.52942	1.70683	1.97252	1.89766	carboxylesterase 17-like	CK vs D9	up
CRGY0221232	59.3671	49.7661	59.444	120.831	136.69	119.038	172.647	144.871	138.995	Unknown	CK vs D9	up
CRGY0221784	1.47036	2.05363	1.25093	2.97536	4.26101	3.44289	2.29877	2.22199	2.71751	NA	CK vs D9	up
CRGY0202100	2.68857	2.69408	5.10177	4.54392	9.26143	9.80736	4.59198	3.16841	7.49056	Unknown	CK vs D9	up
CRGY0202286	18.768	18.9827	17.585	44.8528	41.5786	38.5082	93.1417	89.4101	86.2726	Lactoylglutathione lyase family protein	CK vs D9	up
CRGY0200251	0.869668	1.12317	0.857311	2.6013	1.87026	1.91971	2.21103	2.68486	1.98116	Yip1 domain family, member 6	CK vs D9	up
CRGY0217535	73.0014	76.4881	69.2905	164.464	159.713	166.579	153.728	156.505	171.025	Transcription factor	CK vs D9	up
CRGY0209075	2.48946	1.87152	2.13006	5.05615	4.90934	4.63253	4.29322	4.98274	3.93472	Alcohol dehydrogenase GroES-like domain	CK vs D9	up
CRGY0220782	73.4954	74.7854	67.7451	164.9	160.253	159.82	213.499	215.341	217.323	This protein plays a role in synthesis of starch. It catalyzes the synthesis of the activated glycosyl donor, ADP- glucose from Glc-1-P and ATP (By similarity)	CK vs D9	up
CRGY0228659	6.19868	4.80295	5.12694	12.8815	12.1321	11.0044	10.4563	10.8879	9.77511	CONTAINS InterPro DOMAIN s Butirosin biosynthesis, BtrG-like (InterPro IPR013024), AIG2-like (InterPro IPR009288)	CK vs D9	up
CRGY0211850	335.432	335.629	328.699	751.2	755	744.841	132.965	138.662	135.038	Bax inhibitor	CK vs D9	up
CRGY0220144	11.0825	10.2189	11.6431	23.7466	23.2197	27.3181	7.15723	5.27327	7.81858	heat shock protein	CK vs D9	up
CRGY0210267	0.596116	0.72786	0.655875	1.52236	1.45737	1.52964	0.878586	0.641895	1.18972	Leucine-rich repeat family protein	CK vs D9	up
CRGY0229718	0.780195	0.87679	0.658828	1.88916	1.8154	1.5318	2.42588	2.57098	2.47935	Ankyrin repeat-containing protein	CK vs D9	up
CRGY0203465	1.38028	1.24619	1.87468	3.5134	3.76337	2.92077	3.72848	2.86366	3.1456	ABC transporter C family member	CK vs D9	up
CRGY0228466	6.17572	4.47972	6.24841	12.7169	13.8589	11.7309	4.91404	5.89448	5.66804	Inherit from KOG: Retrotransposon protein	CK vs D9	up
CRGY0222839	3.35644	4.24095	5.36585	8.55497	11.542	9.1539	5.29874	4.99711	5.97108	NA	CK vs D9	up
CRGY0206067	349.169	353.115	340.733	734.556	815.142	792.778	71.1645	69.7167	74.1714	heat shock protein	CK vs D9	up
CRGY0220320	5.45806	4.0295	4.7658	9.89851	11.0302	11.3608	11.9096	12.3737	10.7192	solute carrier family 25 (mitochondrial iron transporter), member	CK vs D9	up
CRGY0216125	133.69	139.35	138.22	318.797	304.28	306.854	87.8546	86.3691	89.2311	Heat shock protein	CK vs D9	up
CRGY0202290	0.714443	0.73391	0.448476	1.64154	1.4938	1.22371	1.77821	1.07244	1.42489	epoxide hydrolase	CK vs D9	up
CRGY0222824	61.2477	70.791	63.0374	153.774	145.077	150.731	50.06	44.853	45.4856	Inherit from NOG: expressed protein	CK vs D9	up
CRGY0202671	6.9641	6.89655	7.23988	15.9843	16.7707	15.4599	0.170952	0.170944	0.116176	(RNA) helicase	CK vs D9	up
CRGY0205880	1.60397	1.34721	1.61709	3.68666	3.68382	3.01731	5.76451	5.19799	5.50275	heat shock	CK vs D9	up
CRGY0216142	1.58506	1.35873	1.52589	3.21798	3.47982	3.49915	3.92936	3.53818	3.64395	enhanced disease susceptibility 1	CK vs D9	up
CRGY0202928	242.133	223.358	236.103	540.134	522.572	530.039	122.075	118.697	126.756	PPR repeat	CK vs D9	up
CRGY0210093	38.841	36.3598	33.1212	81.4418	85.4606	83.7003	95.6267	97.0549	97.7887	cytochrome P450	CK vs D9	up
CRGY0213222	29.6874	25.6658	24.5287	62.1452	63.1248	59.8452	26.523	23.7061	24.2587	Cold acclimation protein	CK vs D9	up
CRGY0221096	1.02503	0.859827	1.60858	3.07108	2.48355	2.42282	5.03675	6.24154	5.07591	O-methyltransferase	CK vs D9	up
CRGY0211581	3.02675	3.43737	2.90533	6.6575	7.03928	7.74352	1.71563	1.56624	1.35208	reductase	CK vs D9	up
CRGY0229266	3.6717	2.97252	2.52035	6.22235	6.68518	7.83352	5.86589	7.06744	4.37526	Dehydrodolichyl diphosphate synthase	CK vs D9	up
CRGY0217052	137.416	126.084	128.605	303.62	298.406	293.383	31.6697	32.7563	25.75	NA	CK vs D9	up
CRGY0210844	3.79726	3.23408	3.65735	8.60653	8.28698	7.56754	1.09696	1.40105	1.83913	Unknown	CK vs D9	up
CRGY0223206	4.10933	3.94599	2.80815	8.60654	8.5965	7.88383	9.27843	9.31643	9.2832	Ethanolamine kinase	CK vs D9	up
CRGY0219713	0.7549	0.687929	0.615695	1.60894	1.50691	1.63481	0.777765	0.381942	0.878746	NA	CK vs D9	up
CRGY0209983	4.04333	5.32489	6.08684	11.6296	11.5997	12.7304	20.5559	20.5395	18.8955	This protein plays a role in synthesis of starch. It catalyzes the synthesis of the activated glycosyl donor, ADP- glucose from Glc-1-P and ATP (By similarity)	CK vs D9	up
CRGY0203851	132.618	130.562	129.459	307.062	293.765	302.409	104.36	106.234	101.3	DnaJ homolog subfamily B member	CK vs D9	up
CRGY0216545	155.612	153.002	144.437	351.58	347.694	347.238	130.122	131.229	121.602	Hydroxyacylglutathione hydrolase	CK vs D9	up
CRGY0212138	647.997	664.213	659.286	1520.31	1533.45	1495.31	316.699	315.804	337.952	UBX domain-containing protein	CK vs D9	up
CRGY0226738	5.21881	4.26085	4.81036	9.85959	10.8833	12.3973	9.14561	9.34451	9.95968	alanine--glyoxylate aminotransferase 2	CK vs D9	up
CRGY0205541	44.5815	49.6809	52.5324	119.505	111.234	116.975	25.3456	22.7071	19.7749	NA	CK vs D9	up
CRGY0229945	12.461	9.74059	20.2937	29.9981	35.8184	31.2049	26.2679	39.5132	33.2719	NA	CK vs D9	up
CRGY0215275	0.733581	0.518917	0.746947	1.46347	1.43633	1.75204	1.22126	1.24656	1.26249	NA	CK vs D9	up
CRGY0212271	1.59998	1.97598	1.67737	3.62048	4.37202	4.23934	2.9945	3.6128	4.05837	o-methyltransferase	CK vs D9	up
CRGY0216010	18.1678	15.5755	19.7014	41.9452	43.4395	39.049	29.5125	35.9885	46.2899	NA	CK vs D9	up
CRGY0205879	63.8151	61.3826	65.8379	150.138	144.605	149.409	33.6489	33.0607	33.2641	Heat shock cognate 70 kDa	CK vs D9	up
CRGY0225214	12.1048	9.53416	10.6875	24.0818	24.9665	25.6769	50.5013	49.9806	52.0305	Common plant regulatory factor	CK vs D9	up
CRGY0214478	14.3056	16.452	14.1491	34.9127	36.1504	32.0198	13.6531	13.2709	12.3158	transcription factor	CK vs D9	up
CRGY0228747	674.774	729.264	714.061	1618.04	1677.12	1612.63	1298.37	1206.8	1388.06	Auxin-repressed 12.5 kDa	CK vs D9	up
CRGY0213456	24.1261	22.455	22.904	57.0575	52.425	53.2287	78.2555	71.6593	74.577	flavanone 3-hydroxylase	CK vs D9	up
CRGY0219212	0.913128	1.36163	1.04157	3.0117	2.47045	2.30918	2.50484	3.88396	2.64056	solute carrier family 35 member	CK vs D9	up
CRGY0213992	121.953	125.827	125.233	277.383	306.866	285.629	418.155	443.139	428.37	F-Box protein	CK vs D9	up
CRGY0207808	5.97649	7.37902	5.24298	13.4801	13.6844	16.2722	12.1638	17.4452	17.7269	PLAC8 family	CK vs D9	up
CRGY0227464	0.879234	1.58585	0.980607	2.90866	2.56081	2.57456	3.93836	3.06949	3.61526	phosphatidylinositol	CK vs D9	up
CRGY0200450	60.5711	56.2524	62.4802	133.7	136.046	147.058	185.41	186.475	186.587	Unknown	CK vs D9	up
CRGY0220667	28.633	28.0465	28.7631	67.4387	67.3659	65.9121	91.7038	83.1466	86.1031	nac domain	CK vs D9	up
CRGY0200508	47.2356	39.452	48.6894	92.7043	107.56	114.004	130.414	125.253	123.263	Unknown	CK vs D9	up
CRGY0216754	2.07696	2.74444	3.71714	6.16764	6.91916	6.96844	3.2093	3.70137	2.91061	Transcription elongation factor	CK vs D9	up
CRGY0215161	6.17105	5.89286	5.95989	12.274	14.9741	14.9478	20.414	25.9364	23.3886	flavonol synthase flavanone 3-hydroxylase-like	CK vs D9	up
CRGY0211020	167.424	161.744	161.567	383.764	387.892	386.686	46.4432	43.7207	44.8353	heat shock	CK vs D9	up
CRGY0212084	33.0064	36.8734	36.4484	83.2623	84.6207	83.3946	120.939	122.122	122.587	amine oxidase	CK vs D9	up
CRGY0207785	23.6798	21.6447	21.9454	54.779	51.6577	51.8656	123.95	113.818	116.549	1-aminocyclopropane-1-carboxylate oxidase homolog	CK vs D9	up
CRGY0227024	1.28281	2.67109	0.810953	4.80363	4.26974	2.05768	6.94683	6.647	9.94283	Unknown	CK vs D9	up
CRGY0207003	1.08371	0.967455	1.43491	2.26489	2.54327	3.52341	2.1136	1.76221	1.73607	3'-O-glucosyltransferase	CK vs D9	up
CRGY0217099	0.361204	0.495088	0.403699	1.04449	0.961638	0.978308	1.43295	1.19042	2.3932	4-coumarate--CoA ligase-like	CK vs D9	up
CRGY0227241	7.82442	7.73544	6.07237	19.1668	14.6955	17.5307	4.83721	5.1439	3.1803	GLutaRedoXin	CK vs D9	up
CRGY0221848	0.370044	0.126756	0.623133	1.18956	0.873213	0.605292	0.618667	0.930988	0.760978	Glycoside hydrolase family 28 protein polygalacturonase (pectinase) family protein	CK vs D9	up
CRGY0205463	3.64736	2.78274	2.79736	7.25327	7.30464	7.36441	0.906113	0.916387	1.13955	t-complex 11	CK vs D9	up
CRGY0230785	15.2993	17.8151	17.2844	39.7919	40.4966	40.0079	16.7702	17.0557	16.4088	HD domain containing 3	CK vs D9	up
CRGY0220549	16.0465	17.5016	21.8736	37.0282	44.6975	48.7437	50.7897	52.1534	50.3431	PPIases accelerate the folding of proteins	CK vs D9	up
CRGY0212982	94.7388	101.402	89.2898	233.912	223.693	226.545	229.466	285.568	272.768	Cinnamyl alcohol dehydrogenase	CK vs D9	up
CRGY0225422	6.27792	5.44644	6.09348	13.9606	14.9289	13.8031	4.25453	4.27831	3.70625	KR domain	CK vs D9	up
CRGY0219914	19.1899	21.3639	19.7617	49.8487	49.1126	46.2576	70.8252	72.1703	69.6944	transporter	CK vs D9	up
CRGY0221230	10.2847	10.5551	10.8974	26.0868	24.7088	25.5024	24.8803	26.4427	27.4565	WD domain, G-beta repeat	CK vs D9	up
CRGY0221141	0.988137	1.00487	0.645015	2.00724	2.46609	1.8846	2.86119	2.93552	3.79851	Carboxylesterase	CK vs D9	up
CRGY0207831	23.2049	20.0935	25.982	51.1183	55.3959	59.9309	64.3222	63.0488	66.6597	C2 domain	CK vs D9	up
CRGY0222639	3.96753	2.78011	2.01675	6.19291	7.09832	7.40794	4.83946	7.03624	4.51601	NA	CK vs D9	up
CRGY0205741	51.2695	54.7155	50.903	124.772	122.102	131.807	131.463	147.04	149.341	glycogenin	CK vs D9	up
CRGY0213444	105.643	115.263	112.12	274.209	264.14	264.452	141.206	130.736	129.217	Histone H1	CK vs D9	up
CRGY0223890	0.787539	0.838911	0.686301	2.00898	1.50123	2.11046	2.44171	3.02134	2.4513	receptor-like protein kinase HSL1-like	CK vs D9	up
CRGY0203053	22.125	23.5006	22.5837	54.2867	55.7747	55.1947	27.6764	24.8809	25.5218	UDP-Glycosyltransferase	CK vs D9	up
CRGY0210372	3.23255	3.28169	2.90172	7.23437	7.88373	7.68267	9.40197	8.92161	7.79677	Mate efflux family protein	CK vs D9	up
CRGY0216640	2.18849	1.04923	1.15818	4.23301	3.60961	2.77417	1.29944	1.72763	1.68577	dehydration-responsive element-binding protein	CK vs D9	up
CRGY0229849	4.53077	4.04648	4.27695	10.2111	8.907	12.2536	11.4834	11.1515	14.9984	Derlin 1	CK vs D9	up
CRGY0209785	1.20075	1.08423	1.75529	3.08836	3.71279	2.98548	1.68377	2.13766	1.58026	Transcription factor	CK vs D9	up
CRGY0217300	167.563	176.462	177.274	433.847	396.272	434.895	118.714	114.007	105.148	heat shock protein	CK vs D9	up
CRGY0204006	5.76273	4.88389	5.98747	13.86	13.9954	12.5129	11.1651	13.2508	12.627	Nadh dehydrogenase	CK vs D9	up
CRGY0219510	69.1341	68.4847	67.8073	168.737	166.517	162.835	41.2071	41.955	38.5524	HSPA (heat shock 70kDa) binding protein, cytoplasmic cochaperone 1	CK vs D9	up
CRGY0231175	25.4987	24.6795	26.0742	63.2944	59.0766	62.534	9.20475	8.1389	8.52266	Heat shock protein	CK vs D9	up
CRGY0205198	1.92789	2.36485	1.96782	5.39609	5.14443	4.76787	2.76616	3.00085	2.01095	osmotin-like protein	CK vs D9	up
CRGY0219033	26.5436	24.1217	21.1479	58.5645	58.2579	59.4394	94.8249	94.1145	92.0263	Xyloglucan endotransglucosylase hydrolase protein	CK vs D9	up
CRGY0213942	1.20136	1.16814	1.23601	3.17894	2.74912	3.02226	2.79494	3.82336	3.88335	LRR receptor-like serine threonine-protein kinase	CK vs D9	up
CRGY0213757	1.5782	0.740434	0.801234	2.38862	2.7717	2.45977	1.02659	0.73347	0.901075	Beta-1,3-galactosyltransferase	CK vs D9	up
CRGY0228809	0.88823	0.496718	0.649844	1.43434	1.81576	1.81902	0.846127	1.13215	1.19751	Sodium hydrogen exchanger	CK vs D9	up
CRGY0218287	7.70338	7.63201	5.98414	18.754	16.9275	17.1143	27.1898	26.0799	29.9146	membrane-associated kinase regulator	CK vs D9	up
CRGY0227506	8.32132	8.83665	9.8074	22.3611	23.5904	21.8876	7.81369	8.4869	8.1804	Proline dehydrogenase	CK vs D9	up
CRGY0221630	16.6957	16.8482	16.4928	40.5879	44.2916	41.1272	58.7949	54.8656	60.2323	BTB POZ domain-containing protein	CK vs D9	up
CRGY0205195	0.216806	0.561803	0.551462	1.4265	0.872904	1.01687	0.704679	0.269079	0.38513	osmotin-like protein	CK vs D9	up
CRGY0205847	0.280035	0.164132	0.363233	0.727442	0.524866	0.777868	0.361513	0.401398	0.694947	kinase family	CK vs D9	up
CRGY0217043	165.873	153.617	161.446	391.146	389.2	415.833	29.07	28.4063	29.483	NA	CK vs D9	up
CRGY0223903	0.529222	0.483206	0.499826	1.42636	1.18211	1.17573	1.12843	0.953097	1.1249	tetratricopeptide repeat	CK vs D9	up
CRGY0219203	1.01099	0.88178	0.868066	2.54487	2.20248	2.25138	2.16687	1.81043	2.44407	solute carrier family 35 member	CK vs D9	up
CRGY0209858	10.8647	12.5688	11.8483	31.4582	30.5642	26.9477	26.717	30.1229	27.0504	Sugar transport protein	CK vs D9	up
CRGY0217883	6.60847	5.9116	7.42504	18.199	12.352	19.6511	8.82645	8.03962	9.56409	Sigma factor binding protein	CK vs D9	up
CRGY0214603	0.199237	0.288989	0.252736	0.538105	0.821547	0.520334	0.645285	0.995344	1.09041	disease resistance protein At3g14460-like	CK vs D9	up
CRGY0211818	29.2439	33.5874	30.5707	78.0229	77.7341	80.1693	135.001	143.959	139.398	beta-amylase	CK vs D9	up
CRGY0223629	0.855363	0.587561	0.573533	1.71817	1.58726	1.81575	2.44902	1.92399	1.72085	transmembrane protein 184B	CK vs D9	up
CRGY0201589	1.01274	0.976465	0.89327	2.7889	2.36558	2.12468	7.11375	6.20227	7.60631	reductase	CK vs D9	up
CRGY0224326	0.0453241	0.413557	0.223615	0.683483	0.546769	0.526795	0.266842	0.359939	0.226439	aspartic proteinase	CK vs D9	up
CRGY0206692	5.16994	4.23952	4.42507	11.7229	11.6036	12.1282	11.394	11.7016	13.8077	serine threonine-protein kinase	CK vs D9	up
CRGY0206547	1.71071	0.940945	1.32368	3.34739	3.87786	2.85304	0.263521	0.653763	1.46739	Protein of unknown function, DUF538	CK vs D9	up
CRGY0224158	12.176	13.1483	10.7753	33.9028	28.0882	30.8665	4.89482	5.2018	4.06758	carboxylesterase 17-like	CK vs D9	up
CRGY0204734	72.7808	68.9715	78.4236	181.296	191.976	184.56	64.1419	64.106	63.6901	glutathione s-transferase	CK vs D9	up
CRGY0229180	29.0512	26.938	23.1992	66.7181	66.9406	67.9209	101.531	99.6273	108.983	peroxidase	CK vs D9	up
CRGY0206231	10.9442	10.5837	11.9516	27.3193	29.5722	28.5474	25.7113	21.985	26.6928	phosphotransfer protein	CK vs D9	up
CRGY0228500	0.267431	0.593856	0.232668	0.807644	0.957739	1.01166	2.51292	3.1262	2.23071	4-coumarate-coa ligase	CK vs D9	up
CRGY0204909	18.9398	19.0773	20.398	49.7417	50.0855	50.2306	20.4086	19.5551	19.8348	Stachyose	CK vs D9	up
CRGY0219470	8.34436	6.9806	7.66551	23.3282	19.1693	16.6332	26.0285	22.8606	23.4576	reductase family	CK vs D9	up
CRGY0224862	3.17589	3.58959	2.06182	8.82214	6.79229	7.19997	0	0	0	Unknown	CK vs D9	up
CRGY0207586	6.92313	7.00762	6.50459	17.9027	16.636	18.1362	16.1771	17.0283	17.1253	Mate efflux family protein	CK vs D9	up
CRGY0211530	2.73171	2.86797	3.84469	8.52735	7.89295	7.9436	12.5509	9.80032	10.5742	benzyl alcohol O-benzoyltransferase-like	CK vs D9	up
CRGY0212647	1.86083	2.15825	3.20839	4.8407	6.98571	6.84826	5.34757	3.65974	6.42095	Nuclear transcription factor Y subunit	CK vs D9	up
CRGY0214182	216.569	213.985	218.603	571.849	559.894	539.366	45.9845	42.0451	39.0635	heat shock protein	CK vs D9	up
CRGY0209985	6.19159	8.49947	7.05797	18.8244	18.1002	19.2573	17.5655	15.5895	17.0288	Dihydroflavonol4-reductase	CK vs D9	up
CRGY0206296	0.79987	0.745776	0.440151	1.76781	1.97771	1.34638	0.291206	0.072436	0.147581	Transcription factor	CK vs D9	up
CRGY0226987	1.45685	2.04841	2.02331	4.72867	5.24978	4.33491	5.06734	2.96778	4.42903	senescence-associated gene 101	CK vs D9	up
CRGY0223065	8.14417	9.21264	6.84963	17.6741	22.3084	22.3436	19.036	22.2394	18.3741	NA	CK vs D9	up
CRGY0205464	0.905795	1.24263	1.57538	3.199	3.84981	2.70232	0.354431	0.117331	0.420179	Unknown	CK vs D9	up
CRGY0226773	8.07874	9.16457	8.16389	21.4048	22.2702	21.8494	34.7076	35.8886	36.9366	trans-cinnamate	CK vs D9	up
CRGY0211017	0.82493	0.585931	0.426177	1.99868	1.2873	1.45539	0.777812	0.790141	1.08503	Plant protein of unknown function (DUF946)	CK vs D9	up
CRGY0203240	1.86937	2.17748	2.92078	6.97029	5.49641	5.85655	5.61591	7.20454	7.06285	DNA polymerase	CK vs D9	up
CRGY0211773	65.7321	48.4778	54.8143	123.519	172.584	146.597	215.006	214.082	233.345	Halo-acid dehalogenase-like hydrolase	CK vs D9	up
CRGY0228660	182.471	181.556	175.975	465.252	460.195	473.233	564.635	584.778	595.892	zinc-binding protein	CK vs D9	up
CRGY0210562	0.257488	0.790862	0.707369	1.61401	1.55034	1.44021	0	0	0	cathepsin	CK vs D9	up
CRGY0220131	127.898	125.975	127.139	306.077	353.053	337.537	47.4796	48.9472	50.4916	heat shock protein	CK vs D9	up
CRGY0230632	234.165	258.606	183.813	527.077	675.506	545.719	44.8109	27.9611	36.1009	NA	CK vs D9	up
CRGY0220263	0.434041	0.767826	1.21947	2.06138	1.91176	2.15351	0	0	0	NA	CK vs D9	up
CRGY0226983	6.10616	4.79231	5.92881	15.632	14.8218	13.5912	5.94557	3.47492	4.75489	zinc finger	CK vs D9	up
CRGY0221157	3.17032	4.259	3.20664	9.14987	9.54587	9.16415	11.8757	12.5659	11.6223	Carboxylesterase	CK vs D9	up
CRGY0229108	1.06663	1.21084	0.900619	2.54915	2.25971	3.51015	1.25656	1.06029	1.14916	NADH-Ubiquinone oxidoreductase	CK vs D9	up
CRGY0202502	4.69779	5.00925	3.65095	12.3166	11.1223	11.695	17.9526	16.969	16.3796	Sulfite exporter TauE/SafE	CK vs D9	up
CRGY0227689	54.5064	46.1122	49.8135	134.983	130.823	131.149	210.642	215.028	219.715	reductase	CK vs D9	up
CRGY0203507	6.99737	7.39651	6.49208	17.9091	18.5799	19.1211	26.9425	27.4274	26.1011	transmembrane protein 63C	CK vs D9	up
CRGY0227521	8.3867	9.11958	7.6392	21.6881	22.9912	22.0169	19.9922	22.7752	21.3741	3-beta hydroxysteroid dehydrogenase/isomerase family	CK vs D9	up
CRGY0212097	15.5733	12.2735	12.446	35.6737	35.5105	35.932	44.4203	47.6676	48.9469	F-Box protein	CK vs D9	up
CRGY0225427	15.9557	14.4069	13.3262	36.2736	41.8922	37.4506	9.52616	10.1543	10.9722	short-chain dehydrogenase reductase	CK vs D9	up
CRGY0224856	5.39844	7.63587	8.90378	19.1573	18.9344	19.6801	21.9268	23.459	21.7821	Protein of unknown function (DUF1442)	CK vs D9	up
CRGY0216253	13.7357	12.1548	12.9646	34.0094	34.7316	35.8394	72.1375	71.748	72.7725	periodic tryptophan protein	CK vs D9	up
CRGY0225854	11.2797	11.8605	13.5016	33.0997	35.6382	28.5478	80.1068	103.232	94.0331	NA	CK vs D9	up
CRGY0204629	0.861487	0.526464	0.633616	1.96435	1.74637	1.72631	1.3883	2.94842	2.53217	Indole-3-acetic acid-amido synthetase	CK vs D9	up
CRGY0206839	17.4062	18.8817	17.8425	49.4098	49.0605	47.6155	68.7083	68.1047	69.0259	expressed protein	CK vs D9	up
CRGY0200522	8.14572	9.3727	11.1181	24.5303	24.8273	27.5055	29.4389	17.1801	42.8875	Unknown	CK vs D9	up
CRGY0206539	0.95625	1.16076	0.779633	2.74854	1.38399	3.78572	0	0	0	Protein of unknown function, DUF538	CK vs D9	up
CRGY0230392	3903.74	3805.99	3832.15	10398.4	10304.4	10629.9	290.57	274.338	266.176	heat shock protein	CK vs D9	up
CRGY0217515	2.34037	0.719702	1.94172	4.36579	3.40434	5.80057	2.1807	3.49155	1.69592	Unknown	CK vs D9	up
CRGY0222360	14.3	12.6237	11.9871	36.7557	35.1602	34.6253	45.5955	45.4378	46.8443	GTP-Binding protein	CK vs D9	up
CRGY0224095	1.45199	2.39428	1.83797	5.34789	5.06259	5.40762	13.8453	12.2956	14.1964	3-ketoacyl-coa synthase	CK vs D9	up
CRGY0209675	0.426788	1.27709	0.555989	1.98522	2.25873	1.92067	1.37602	1.80027	0.562315	Phytosulfokines	CK vs D9	up
CRGY0211774	33.2603	35.6273	38.056	102.906	99.0204	93.3567	164.196	131.549	135.018	Halo-acid dehalogenase-like hydrolase	CK vs D9	up
CRGY0219087	1.22228	1.2398	1.21949	3.89805	2.87519	3.38008	3.11891	2.8947	3.28481	finger protein	CK vs D9	up
CRGY0210407	3.02621	3.47117	3.78663	8.98748	9.70641	9.60965	1.91314	4.11168	3.69781	Purple acid phosphatase	CK vs D9	up
CRGY0210228	42.1754	38.7635	40.4904	112.25	114.523	107.873	119.641	115.513	118.642	transcription factor	CK vs D9	up
CRGY0219570	12.5674	13.3771	13.3719	38.5402	35.5828	33.5441	17.929	16.6411	18.5087	heat shock	CK vs D9	up
CRGY0217211	0.858227	0.547509	0.64899	2.05728	1.83168	1.77353	2.69016	2.24121	3.60147	NA	CK vs D9	up
CRGY0228263	0.250343	0.816784	0.199575	1.10205	1.15298	1.2592	0.198651	0.349793	0.304238	Plant protein of unknown function	CK vs D9	up
CRGY0218945	0.236841	0.366812	0.305448	1.16202	0.611671	0.768446	0.362464	1.06499	0.302723	NA	CK vs D9	up
CRGY0209386	3.22745	3.72384	2.73437	8.84879	9.28525	8.67563	18.0703	16.1346	15.264	Protein of unknown function (DUF1442)	CK vs D9	up
CRGY0200240	4.69625	4.71018	4.47311	11.4871	12.7025	14.0408	10.6762	11.6601	12.5431	AP2-like ethylene-responsive transcription factor	CK vs D9	up
CRGY0220318	1.14781	0.857513	0.215757	2.36392	2.0361	1.72955	2.68386	3.06248	2.14362	Stores iron in a soluble, non-toxic, readily available form. Important for iron homeostasis (By similarity)	CK vs D9	up
CRGY0220948	7.41558	6.87109	8.62379	21.2906	22.4837	19.1031	21.3032	23.8862	19.9821	Pathogenesis-related protein	CK vs D9	up
CRGY0200042	6.47642	7.97211	6.46836	19.9688	19.2283	18.6049	4.98184	5.81195	5.78397	Conserved hypothetical protein	CK vs D9	up
CRGY0204112	0.384409	0.167518	0.216301	0.817797	0.821029	0.527229	0	0.499265	0.280524	Sulfite exporter TauE/SafE	CK vs D9	up
CRGY0215586	0.945953	0.433192	0.747024	1.70049	2.12862	2.04942	0.213126	0.31597	0.859618	Myb-like DNA-binding domain	CK vs D9	up
CRGY0213936	1.26712	1.23382	1.11458	3.08398	3.38447	3.68314	1.71541	2.26843	1.96265	LRR receptor-like serine threonine-protein kinase	CK vs D9	up
CRGY0207968	3.8769	4.02708	4.12373	11.8221	10.7962	11.3034	9.80776	9.36496	9.24178	receptor-like protein kinase At1g67000-like	CK vs D9	up
CRGY0218690	4.41612	3.36205	3.47804	9.23402	11.1298	11.4664	5.64397	5.27294	6.68228	Whole genome shotgun sequence of line PN40024, scaffold_77.assembly12x (Fragment)	CK vs D9	up
CRGY0220146	86.0807	90.6429	92.7472	215.547	274.84	271.095	38.601	35.5765	35.4387	heat shock protein	CK vs D9	up
CRGY0214431	21.0108	14.5449	20.1576	56.6945	45.9522	53.7055	31.7913	26.4227	27.0918	Plastocyanin-like domain	CK vs D9	up
CRGY0230636	2.07074	2.22633	2.17897	6.10973	6.31024	5.90702	3.7135	3.3466	2.80069	aspartic proteinase	CK vs D9	up
CRGY0204938	195.088	181.911	180.515	521.023	515.985	541.431	78.4908	75.5177	77.6973	glycogenin	CK vs D9	up
CRGY0211497	0.166763	0.257253	0.333942	0.750087	0.754834	0.645768	1.35229	1.45553	1.64583	NA	CK vs D9	up
CRGY0228316	1.27381	1.45803	1.05775	2.73351	3.81911	3.84789	0.810315	1.12364	1.27521	linker histone H1 and H5 family	CK vs D9	up
CRGY0221159	4.93711	5.0945	5.6074	14.6106	15.4512	14.293	16.8209	16.4419	16.4361	Carboxylesterase	CK vs D9	up
CRGY0215096	246.427	248.011	250.834	708.105	705.855	700.635	118.195	116.966	112.724	DNAJ heat shock N-terminal domain-containing protein	CK vs D9	up
CRGY0204007	0.60631	0.367327	0.617601	1.62209	1.62161	1.31408	4.39037	5.94629	4.39232	Unknown	CK vs D9	up
CRGY0205821	1.30737	0.862813	0.563496	2.54065	3.12248	2.18905	5.52835	6.21657	3.82728	Haloacid dehalogenase-like hydrolase family protein	CK vs D9	up
CRGY0213924	0.529427	0.620111	0.341538	1.26396	1.40695	1.60036	1.40815	1.18756	1.35901	synthetase	CK vs D9	up
CRGY0222883	0.307654	0.315249	0.543727	1.01894	1.05104	1.28604	1.62161	1.70959	1.73028	synthase	CK vs D9	up
CRGY0224032	20.7111	20.4813	21.0823	62.5416	59.6309	59.9217	40.7579	39.5323	41.9068	Aspartate aminotransferase	CK vs D9	up
CRGY0219511	166.025	108.151	153.767	426.431	402.225	413.015	77.8682	72.8332	113.828	Unknown	CK vs D9	up
CRGY0229585	2.80379	2.82634	3.09881	8.56773	8.11136	8.54765	22.0692	20.7233	20.3893	Prephenate dehydratase	CK vs D9	up
CRGY0229004	1.76954	3.40785	2.46618	7.98155	7.35657	6.88836	12.9462	13.4325	11.1847	PBSP domain-containing protein	CK vs D9	up
CRGY0216626	7.01015	5.14532	5.97825	17.5716	18.2551	17.2956	15.258	12.5041	12.7479	PLAC8 family	CK vs D9	up
CRGY0207965	2.65874	2.62835	2.3023	7.61181	6.81598	7.81219	5.3193	5.28574	7.21707	CHY zinc finger	CK vs D9	up
CRGY0200984	6.77015	8.08082	10.1099	25.5101	22.1143	24.6396	1.26642	1.922	1.50315	heat shock protein	CK vs D9	up
CRGY0230322	21.9811	22.9655	21.601	68.0091	61.5805	64.809	66.5951	66.522	63.9063	serine threonine-protein kinase	CK vs D9	up
CRGY0223031	7.90613	7.97702	8.85259	24.1855	21.1847	27.4424	10.58	8.82921	11.9278	Pfam:DUF88	CK vs D9	up
CRGY0219886	1.94098	1.59384	1.66897	5.05254	5.59505	4.73625	1.86764	2.08868	1.85936	serine carboxypeptidase-like 45-like	CK vs D9	up
CRGY0220129	16.1107	16.5575	16.1743	44.4962	51.0373	47.6417	7.24079	7.19714	10.6749	heat shock protein	CK vs D9	up
CRGY0204482	114.042	110.974	109.642	334.556	313.926	337.728	45.3085	44.9084	46.065	transmembrane BAX inhibitor	CK vs D9	up
CRGY0218701	16.3776	8.14553	14.0684	38.2481	30.9528	44.6252	21.1423	35.8481	26.8723	Hypoxia-responsive family	CK vs D9	up
CRGY0209062	56.0244	59.1841	55.5883	174.148	164.304	167.531	160.236	166.543	164.802	nucleoredoxin-like	CK vs D9	up
CRGY0217319	1193.12	1244.57	1040.71	3409.71	3424.03	3432.63	266.133	284.151	289.367	heat shock protein	CK vs D9	up
CRGY0228640	2.01151	2.20445	1.89203	6.91899	5.27268	5.75032	0.0940585	0.0925016	0.0945338	serine acetyltransferase	CK vs D9	up
CRGY0209049	1.64695	2.08629	1.2738	4.40862	5.57863	5.09816	2.66392	2.06344	2.55248	Major Facilitator Superfamily	CK vs D9	up
CRGY0227260	53.0568	53.72	52.5053	161.44	165.089	157.165	17.8779	17.8982	18.14	Esterase lipase thioesterase family protein	CK vs D9	up
CRGY0209868	5.04076	4.03303	5.01925	14.4422	16.0336	11.9383	6.48662	6.97959	6.66799	alpha/beta hydrolase fold	CK vs D9	up
CRGY0230909	2.64692	2.71341	2.40484	7.74997	8.43473	7.16804	18.9681	16.9877	17.4949	reductase	CK vs D9	up
CRGY0208866	1.88476	1.80761	2.16083	5.89685	5.73552	6.27146	6.02431	5.5685	4.07541	NA	CK vs D9	up
CRGY0221349	59.462	57.9304	68.3225	185.677	185.8	189.814	14.5846	12.5569	9.6721	heat shock protein	CK vs D9	up
CRGY0223988	0.18375	0.863811	0.38166	1.5003	1.23491	1.4616	0.661609	0.727761	0.939906	Aquaporin	CK vs D9	up
CRGY0208263	1.18758	0.805177	0.13363	2.27644	1.99435	2.2037	0.651986	0.128202	0.781148	VQ motif	CK vs D9	up
CRGY0229166	0.42154	0.191005	0.398699	1.35741	0.718574	1.01098	2.53484	2.09576	2.8338	G-type lectin S-receptor-like serine threonine-protein kinase	CK vs D9	up
CRGY0221139	4.13928	3.88568	5.62841	13.993	13.1269	14.3139	12.099	11.2791	9.36616	Carboxylesterase	CK vs D9	up
CRGY0228572	0.260835	0.215624	0.575663	1.245	0.933731	1.01017	1.24906	1.26282	0.908724	NA	CK vs D9	up
CRGY0223792	180.333	214.292	213.163	621.185	601.378	629.481	7.50301	6.8829	7.11444	heat shock protein	CK vs D9	up
CRGY0220411	3.79358	3.96078	2.71862	11.5978	11.7548	8.23732	15.217	17.2476	15.9806	Zinc finger, C3HC4 type (RING finger)	CK vs D9	up
CRGY0202148	2.07419	2.79236	3.01068	7.88947	8.93626	7.64049	13.7816	14.7786	14.0492	Receptor like protein	CK vs D9	up
CRGY0200975	2.11546	1.8491	1.58736	6.02786	5.71255	5.16033	0.627284	0.296334	0.626881	heat shock protein	CK vs D9	up
CRGY0215749	3.52396	4.15894	4.02425	11.1348	13.3887	11.7651	8.21879	7.20251	8.73132	cytochrome P450	CK vs D9	up
CRGY0211240	0.295861	0.168718	0.164058	0.69261	0.460639	0.801325	2.76795	1.8434	1.93623	cysteine	CK vs D9	up
CRGY0220600	0.319293	0.497993	0.328051	1.13037	1.45772	0.933516	0.6612	0.904476	1.08579	protein binding zinc ion binding	CK vs D9	up
CRGY0223790	704.458	749.799	801.826	2244.59	2362.65	2376.28	282.519	237.677	230.495	heat shock protein	CK vs D9	up
CRGY0217418	0.880031	0.796741	0.952442	2.96959	2.46528	2.83131	0.103246	0.156458	0.184778	Scarecrow-like protein	CK vs D9	up
CRGY0223449	24.9558	28.5671	24.9674	81.6798	80.247	83.5339	82.0139	73.8909	77.8168	zinc finger CCCH domain-containing protein 20-like	CK vs D9	up
CRGY0224349	0.0841448	0.365142	0.311151	0.816544	0.798073	0.791527	0.310963	0.211837	0.427378	Glutamate-gated receptor that probably acts as non- selective cation channel (By similarity)	CK vs D9	up
CRGY0218271	67.0313	67.9572	68.7787	218.444	212.771	213.986	24.981	25.5155	24.504	heat- shock	CK vs D9	up
CRGY0219825	0.681421	0.688264	0.727414	2.18193	3.66598	0.69425	1.46715	0	0	Unknown	CK vs D9	up
CRGY0228351	0.531833	0.589697	0.614336	1.84655	1.85791	1.79455	0.778113	0.414494	0.547584	Glucan 1,3-beta-glucosidase	CK vs D9	up
CRGY0222062	0.226292	0.926322	0.233887	1.16937	0.936585	2.25575	0.698073	1.34741	0.704064	Protein of unknown function (DUF1218)	CK vs D9	up
CRGY0217315	60.8728	65.0137	65.6666	198.943	214.585	202.083	21.5309	22.5395	21.1093	UDP-Glycosyltransferase	CK vs D9	up
CRGY0217093	3.62857	3.91933	4.24453	14.181	10.5185	13.0883	11.8963	12.0359	12.7659	Ras-related protein	CK vs D9	up
CRGY0209984	45.8401	45.3844	46.1277	151.265	147.573	141.567	170.118	174.118	170.921	Mannan endo-1,4-beta-mannosidase	CK vs D9	up
CRGY0204474	0.241065	0.301367	0.316676	0.927675	0.903915	0.924367	0.689013	0.516736	0.546273	Inherit from KOG: Ankyrin Repeat	CK vs D9	up
CRGY0206353	0.623515	0.258889	0.774712	1.52924	2.17526	1.59637	0	0	0	Pentatricopeptide repeat-containing protein	CK vs D9	up
CRGY0229204	0.377048	0.521299	0.644333	1.28613	1.80787	1.87441	1.15061	1.88764	0.907945	voltage-dependent anion channel	CK vs D9	up
CRGY0214284	6.38635	7.50584	5.59569	19.5061	21.5665	21.0485	31.4055	30.0541	34.2534	mitochondrial chaperone	CK vs D9	up
CRGY0204546	2.81254	2.0283	2.10917	6.36429	9.84391	6.4929	9.35158	4.7405	7.20059	Pfam:DUF26	CK vs D9	up
CRGY0229288	1.62101	1.32453	2.09636	5.1987	5.52274	5.64102	3.06707	6.10694	4.38398	annexin A7	CK vs D9	up
CRGY0211833	1.18773	1.63939	1.05078	4.65333	3.6291	4.24721	2.19669	2.71957	2.71955	serine threonine-protein kinase	CK vs D9	up
CRGY0217910	5.52721	6.69778	5.7552	19.8536	19.8498	19.0996	16.2391	15.3306	14.5984	E3 ubiquitin-protein ligase RHA1B-like	CK vs D9	up
CRGY0216305	2.88429	3.71041	3.14789	11.7687	9.23324	10.3809	7.2277	7.02094	6.35117	galactinol--sucrose	CK vs D9	up
CRGY0219632	426.63	476.143	465.737	1469.17	1460.71	1490.49	241.456	240.235	243	peroxidase	CK vs D9	up
CRGY0208143	0.755662	1.49759	0.938226	2.66808	3.83157	4.01276	4.51583	3.87759	3.62507	Zinc finger, C3HC4 type (RING finger)	CK vs D9	up
CRGY0220148	5.11354	5.65889	5.99462	17.7658	20.2474	16.8774	5.54298	8.86001	9.57254	heat shock protein	CK vs D9	up
CRGY0221951	0.65972	0.553289	0.23963	1.62635	1.56828	1.51872	0.534139	0.658063	0.971529	GDSL esterase lipase	CK vs D9	up
CRGY0200972	14.6698	23.0107	20.4673	66.1674	60.8992	63.1531	10.1828	5.88834	10.2326	heat shock protein	CK vs D9	up
CRGY0220145	0.695103	0	1.15616	1.723	2.5694	1.81514	0.845257	0.556724	0.423393	heat shock protein	CK vs D9	up
CRGY0201537	1.19654	1.03163	1.10137	4.76527	2.79513	3.59324	1.4339	1.11311	1.22054	cytochrome P450	CK vs D9	up
CRGY0205755	0.284295	0.876853	0.440283	1.60698	2.04098	1.68149	0.292091	0.426752	0.145443	Unknown	CK vs D9	up
CRGY0205600	28.2756	29.4878	29.7623	99.0992	96.2672	93.5387	121.481	109.729	99.7908	Protein of unknown function (DUF1675)	CK vs D9	up
CRGY0218014	1.36629	1.15689	1.28013	3.96372	4.07728	4.5926	4.89329	3.21654	4.09549	Calcium-binding peroxygenase involved in the degradation of storage lipid in oil bodies. May be involved in the interaction between oil bodies and vacuoles during seed germination and in the oxylipin signaling pathways and plant defense responses. Can catalyze sulfoxidation of thiobenzamide, hydroxylation of aniline	CK vs D9	up
CRGY0216991	0.40104	0.240539	0.167854	0.97648	1.08005	0.587581	1.86914	1.10432	1.53891	ANK	CK vs D9	up
CRGY0209003	15.2408	14.3645	14.0229	49.8687	48.621	45.5371	58.7468	59.5885	56.3562	expressed protein	CK vs D9	up
CRGY0220973	187.229	199.476	199.215	657.124	642.62	651.922	110.276	108.22	105.962	Inherit from COG: Membrane-associated zinc metalloprotease	CK vs D9	up
CRGY0229114	2.7163	4.87572	6.20061	14.8617	19.0728	11.9175	2.86806	3.69285	2.27379	chitinase	CK vs D9	up
CRGY0223325	85.7647	74.8142	89.796	268.108	261.973	294.056	33.0733	27.8551	31.5737	factor 1	CK vs D9	up
CRGY0213851	273.775	267.276	265.231	917.028	884.35	871.302	67.263	67.5045	68.7441	Heat shock protein	CK vs D9	up
CRGY0211697	18.7536	15.8762	17.5109	60.1527	58.6373	57.52	32.7557	29.3643	28.3189	bifunctional dihydroflavonol 4-reductase flavanone	CK vs D9	up
CRGY0216725	7.23781	7.57375	8.11948	25.3057	26.391	25.5419	39.2272	36.5804	35.2562	isomerase	CK vs D9	up
CRGY0228256	3.32446	1.53461	0.393571	5.83028	5.8407	6.36221	16.8684	21.3826	15.7222	Ocs element-binding factor	CK vs D9	up
CRGY0229418	0.0689838	0.491443	0.102868	0.799958	0.697282	0.709632	1.22881	1.06748	1.07753	Sulfate bicarbonate oxalate exchanger and transporter sat-1	CK vs D9	up
CRGY0227375	0.163821	0.202529	0.164248	0.593624	0.463735	0.737294	0.459949	0.298793	0.472614	ATP-binding cassette, sub-family B (MDR TAP)	CK vs D9	up
CRGY0217392	0.507224	0.443206	0.553083	1.62989	1.58042	1.8923	0.46553	0.577522	0.471082	Core 1 synthase, glycoprotein-N-acetylgalactosamine 3-beta-galactosyltransferase, 1	CK vs D9	up
CRGY0220134	2.24996	3.14383	2.14094	8.24842	8.52524	8.54037	3.83745	3.22182	2.55268	heat shock protein	CK vs D9	up
CRGY0220992	0.926412	0.768378	0.711837	3.10227	2.8415	2.26222	1.54322	1.23152	1.79796	nucleobase-ascorbate transporter	CK vs D9	up
CRGY0215364	18.3249	20.0746	20.628	68.6949	62.8635	66.9841	32.161	27.2191	24.4368	Protein of unknown function (DUF506)	CK vs D9	up
CRGY0212691	350.809	354.53	344.335	1204.74	1169.5	1178.47	1361.36	1412.22	1385.69	synthase	CK vs D9	up
CRGY0215160	5.91303	5.6092	7.30053	22.6456	20.6429	20.1127	13.8262	12.5633	9.92061	NA	CK vs D9	up
CRGY0220150	6.95104	7.65706	8.57702	26.0257	25.6931	26.7365	5.05925	4.8511	3.34165	heat shock protein	CK vs D9	up
CRGY0227153	2.99192	2.41937	2.5624	9.57686	8.06431	9.03296	10.1822	9.03959	9.98125	NA	CK vs D9	up
CRGY0223788	2.46811	2.57822	0.950847	7.71733	5.18408	7.21945	4.95396	8.57983	5.44986	transcription factor	CK vs D9	up
CRGY0219469	1.28552	1.06813	1.40416	4.07037	3.62931	5.13476	0.778609	0.6032	0.441207	reductase family	CK vs D9	up
CRGY0202863	155.745	154.524	168.892	545.497	551.029	547.95	98.5875	91.6861	86.7208	heat shock protein	CK vs D9	up
CRGY0202291	19.0826	19.333	21.4427	67.8563	69.2925	71.3262	71.1547	88.7679	94.3855	epoxide hydrolase	CK vs D9	up
CRGY0209238	448.998	441.964	474.996	1643.03	1519.78	1579.67	39.8066	39.9787	42.1663	heat shock protein	CK vs D9	up
CRGY0204733	0.139998	0.292376	0.44095	0.717964	1.28332	0.970937	0.143858	0	0	glutathione s-transferase	CK vs D9	up
CRGY0200201	0.526761	0.0747602	0.754187	1.28683	1.76726	1.68467	1.30085	0.896192	1.40483	resistance protein	CK vs D9	up
CRGY0217837	0.164291	0.342212	0.585347	0.915078	1.49916	1.36885	1.00428	1.42687	1.19669	annexin A7	CK vs D9	up
CRGY0220732	3.69732	4.27514	2.8856	11.0052	15.1547	11.3205	0.313713	0.605533	0.468968	NA	CK vs D9	up
CRGY0206752	1.27913	1.0966	0.879583	3.37947	3.76762	4.3181	2.69869	3.29055	3.51881	Family of unknown function (DUF716)	CK vs D9	up
CRGY0208484	3.79018	2.75881	2.09769	8.69544	11.2654	9.70828	5.80594	6.63348	7.02792	Unknown	CK vs D9	up
CRGY0223064	2.78716	2.46547	2.94626	10.0686	8.53763	9.96297	7.2098	6.65505	7.25906	PB1	CK vs D9	up
CRGY0200965	3.38285	4.03887	4.66479	14.8061	14.4929	12.3203	1.01335	1.44155	0.751243	heat shock protein	CK vs D9	up
CRGY0216817	67.2476	64.1188	63.1574	230.303	211.866	232.814	204.36	203.714	196.105	bifunctional dihydroflavonol 4-reductase flavanone 4-reductase-like	CK vs D9	up
CRGY0213961	0.780323	0.746505	0.67818	2.1358	2.5674	2.94024	1.27947	1.36492	1.27837	KDEL (Lys-Asp-Glu-Leu) containing	CK vs D9	up
CRGY0224933	0.42363	0.125954	0.314047	1.37943	0.621745	1.0277	0.244303	0.4726	0.428158	Squamosa promoter-binding-like protein	CK vs D9	up
CRGY0216996	2.24238	0.288439	0.294871	2.95596	4.16573	3.42246	0.296792	1.39512	1.48683	Unknown	CK vs D9	up
CRGY0206522	6.13129	5.67698	6.77745	21.9883	22.1797	21.6155	14.0024	13.7269	11.345	sugar transporter	CK vs D9	up
CRGY0205405	0.388053	0.13316	0.327628	0.91442	1.17876	0.94889	2.74739	2.55265	3.54329	Metal tolerance protein	CK vs D9	up
CRGY0217311	278.809	296.264	259.573	975.448	940.211	1012.02	21.4973	29.0934	23.1344	heat shock protein	CK vs D9	up
CRGY0220135	1.22905	1.97349	2.44905	7.08365	5.66004	7.45862	1.1432	1.56454	0.79648	heat shock protein	CK vs D9	up
CRGY0202461	1.13252	1.28826	1.38558	5.14054	2.62453	5.74159	2.62484	2.71493	2.63382	Late embryogenesis abundant protein	CK vs D9	up
CRGY0230338	34.3731	35.4955	32.6042	119.781	120.659	126.707	140.773	146.234	150.387	Nuclear transcription factor Y	CK vs D9	up
CRGY0228250	3.23721	3.81602	3.54771	13.1621	12.2936	12.7553	7.41033	6.98359	6.35169	Aspartic	CK vs D9	up
CRGY0216755	5.60257	8.31075	6.22518	21.7855	25.4233	24.5394	16.2448	10.7557	9.70187	NA	CK vs D9	up
CRGY0229457	2.01534	3.55299	2.93659	11.0819	9.64264	10.0165	14.4994	13.4705	14.142	ethylene insensitive	CK vs D9	up
CRGY0221219	0.606294	0.409477	1.02218	3.08796	1.6583	2.77238	2.46634	0.596094	1.43903	NA	CK vs D9	up
CRGY0206673	22.1402	21.567	22.6714	82.4904	78.3115	79.8386	211.87	215.542	215.319	Plant lipoxygenase may be involved in a number of diverse aspects of plant physiology including growth and development, pest resistance, and senescence or responses to wounding (By similarity)	CK vs D9	up
CRGY0206213	19.7375	17.2122	20.3478	69.864	72.8215	64.001	70.3681	59.4373	66.9525	chitinase	CK vs D9	up
CRGY0200971	3.68795	3.2155	4.73238	16.1887	13.0709	13.9479	2.42071	2.74392	2.41296	heat shock protein	CK vs D9	up
CRGY0200963	11.3179	8.30479	11.3746	36.6508	38.7223	38.7276	3.11528	2.49753	2.439	heat shock protein	CK vs D9	up
CRGY0221326	21.8258	22.1786	26.3671	86.4565	85.664	84.5274	6.58796	4.41873	7.18094	heat shock protein	CK vs D9	up
CRGY0206853	7.0566	7.49795	6.53103	25.2698	26.5494	25.7179	14.4417	14.2748	16.7471	Vacuolar cation proton exchanger	CK vs D9	up
CRGY0227691	0.419787	0.308497	0.121354	1.02613	0.780218	1.27913	0.601168	0.775877	1.02866	polygalacturonase	CK vs D9	up
CRGY0217400	2.26017	11.0555	9.65711	21.9203	37.2825	25.1183	20.2112	23.8545	35.7137	expressed protein	CK vs D9	up
CRGY0211061	0.3035	0.270203	0.485112	1.41969	1.23682	1.25968	3.17457	3.18436	2.60765	peptide nitrate transporter At1g22540-like	CK vs D9	up
CRGY0205958	1.53347	1.05099	1.37098	4.20261	5.3023	5.146	8.63048	9.19682	8.27701	ctp synthase	CK vs D9	up
CRGY0204136	0.289804	0.368911	0.207605	1.08835	1.13375	0.988637	2.71763	2.32997	2.50857	Peptidase inhibitor I9	CK vs D9	up
CRGY0200974	21.3349	20.6753	18.5601	78.71	80.1926	64.2396	2.65116	5.25657	2.05364	heat shock protein	CK vs D9	up
CRGY0216791	9.31896	9.35388	9.6932	37.1352	34.4236	33.0387	59.3047	59.4535	54.7259	Catalyzes the intramolecular cyclization of bicyclic chalcones into tricyclic (S)-flavanones. Responsible for the isomerization of 4,2',4',6'-tetrahydroxychalcone (also termed chalcone) into naringenin	CK vs D9	up
CRGY0215476	7.42133	4.13472	4.42994	17.4666	22.4197	19.5998	45.4591	49.9533	41.552	BBOX	CK vs D9	up
CRGY0204483	3.68648	3.5425	3.00349	12.8488	12.272	12.7302	1.1306	1.49668	1.38488	Plant pleckstrin homology-like region	CK vs D9	up
CRGY0219281	4.05964	3.8615	3.79189	14.1284	14.3301	15.1878	16.2409	18.3035	18.6846	ddb1 and cul4 associated factor 7	CK vs D9	up
CRGY0228174	0.219727	0.375764	0.293011	0.805628	1.24304	1.2764	1.75994	2.1519	1.42549	Protein kinase, AMP-activated, beta	CK vs D9	up
CRGY0212382	1.50262	1.79902	1.25771	5.27156	5.86721	6.08362	0.510987	0.376362	0.261999	cellulose synthase-like protein	CK vs D9	up
CRGY0212073	0.650982	1.11593	0.94204	3.82351	3.30672	2.94053	8.94337	9.55877	8.79556	anthocyanidin synthase	CK vs D9	up
CRGY0206658	126.463	128.712	113.914	456.491	470.96	467.501	33.8696	35.4654	30.8542	heat shock protein	CK vs D9	up
CRGY0228313	7.73234	7.44085	7.08604	24.8656	30.0825	28.4407	3.90633	3.8545	2.43443	GATA transcription factor	CK vs D9	up
CRGY0223901	0.129727	0.264099	0.278069	0.976522	0.934457	0.694566	1.40028	1.24892	1.21597	receptor-like protein kinase HSL1-like	CK vs D9	up
CRGY0207162	2.26207	3.65866	2.81769	11.2878	11.5325	10.325	1.86323	1.34331	1.61663	IQ calmodulin-binding and BAG domain containing	CK vs D9	up
CRGY0218942	1.15977	1.49061	1.46576	4.1243	6.14401	5.58455	4.96464	4.83781	4.66627	glucan endo-1-3-beta-glucosidase	CK vs D9	up
CRGY0200985	6.71532	10.8701	14.0186	39.9584	40.0845	42.458	4.48945	2.45062	2.35807	heat shock protein	CK vs D9	up
CRGY0212749	1.2142	1.41086	0.786726	4.11772	4.82802	4.1466	1.78307	1.55036	2.17889	Late embryogenesis abundant protein	CK vs D9	up
CRGY0228314	124.391	129.459	132.997	489.861	499.801	485.899	88.1659	89.4899	81.8582	NA	CK vs D9	up
CRGY0223444	243.347	254.795	245.145	966.421	955.455	940.314	512.466	494.518	502.4	Phosphofructokinase	CK vs D9	up
CRGY0210146	0	0.627018	0.623389	2.07036	1.03765	1.40246	0.207886	1.22544	0.211063	Unknown	CK vs D9	up
CRGY0226610	0.642779	1.5244	1.10026	3.72465	4.42119	4.39259	15.313	15.808	14.9108	phosphatidylethanolamine-binding protein	CK vs D9	up
CRGY0200258	0.710116	0.49476	0.625144	2.12633	2.7025	2.3065	2.00468	1.52668	1.6856	receptor-like protein kinase At1g67000-like	CK vs D9	up
CRGY0220686	0.281021	0.578864	0.887083	2.04722	2.05336	2.52183	2.08804	0	0.893187	dehydrin	CK vs D9	up
CRGY0200591	9.40404	7.18574	4.57997	22.6168	36.2879	22.9288	22.7931	14.7327	14.8299	Unknown	CK vs D9	up
CRGY0218070	0.540313	0.671547	0.162976	1.36145	1.99692	1.90547	7.98033	10.2985	9.10875	Unknown	CK vs D9	up
CRGY0206195	0.862603	1.17599	0.789916	3.52511	3.67921	3.9727	3.45493	3.20423	3.82699	NA	CK vs D9	up
CRGY0204662	3.3439	0.693402	2.13883	7.05195	8.15282	9.1415	6.73991	4.66609	4.61964	NA	CK vs D9	up
CRGY0200970	7.79424	8.62408	8.75286	35.689	32.9238	32.1022	6.62474	6.08003	7.18075	heat shock protein	CK vs D9	up
CRGY0206818	182.875	164.263	154.811	669.797	652.975	682.837	4.65616	4.2245	4.63953	UDP-Glycosyltransferase	CK vs D9	up
CRGY0217681	1.05718	1.03914	1.29586	4.26575	5.14494	4.22675	0.366337	0.36556	0.559755	UDP-Glycosyltransferase	CK vs D9	up
CRGY0203655	1.0285	0.742685	0.577348	2.98688	3.50578	3.02379	8.60161	7.17595	6.96207	SRG1-like	CK vs D9	up
CRGY0228218	0.30114	0.439882	0.124413	0.799143	1.16869	1.55542	0	0	0	amino acid	CK vs D9	up
CRGY0209728	0.177996	0.137345	0.402035	1.11682	0.905157	0.953353	0.449861	0.768763	0.871534	Putative serine esterase (DUF676)	CK vs D9	up
CRGY0220685	1.79644	3.41838	2.59271	9.63321	10.2732	11.6994	9.87098	9.78987	9.18104	amino acid	CK vs D9	up
CRGY0204091	0.384613	0.22341	0.378839	1.25458	1.20593	1.63501	0.877648	0.277498	0.336997	Sulfite exporter TauE/SafE	CK vs D9	up
CRGY0217496	38.4556	37.6959	35.2486	145.9	162.106	147.707	12.4354	14.1725	11.8985	Prostaglandin E synthase 3	CK vs D9	up
CRGY0221862	25.4771	27.0745	35.3565	125.108	126.589	107.21	191.684	141.406	149.637	Protease inhibitor seed storage lipid transfer protein	CK vs D9	up
CRGY0214763	3.86987	4.08039	3.79109	15.5912	15.6336	17.3428	18.3099	18.7476	18.6848	Mate efflux family protein	CK vs D9	up
CRGY0201546	1.38151	1.66685	1.43287	6.58128	6.35362	5.75601	2.05423	2.07614	2.16157	cytochrome P450	CK vs D9	up
CRGY0202254	796.156	806.235	853.786	3393.25	3316.29	3362.9	174.296	178.353	195.752	heat shock protein	CK vs D9	up
CRGY0213427	37.3569	31.5936	26.9251	125.659	134.43	137.811	55.6668	59.5617	52.3173	Glyoxalase/Bleomycin resistance protein/Dioxygenase superfamily	CK vs D9	up
CRGY0208114	68.5724	69.5049	67.3441	294.059	279.057	280.597	222.189	219.792	223.485	phosphoenolpyruvate carboxylase	CK vs D9	up
CRGY0224297	8.72036	10.1459	6.70613	34.3961	36.6428	34.5021	5.36441	7.28773	7.00962	NA	CK vs D9	up
CRGY0223363	1.69916	1.0366	0.783865	5.28676	4.43725	5.064	14.6474	16.2146	15.2785	plastidic glucose transporter	CK vs D9	up
CRGY0215934	50.7398	48.4377	49.0658	213.718	207.715	207.998	244.547	245.37	237.84	NA	CK vs D9	up
CRGY0228964	12.9244	11.3613	11.0226	53.2886	54.1471	42.6014	16.6749	16.8621	10.952	Unknown	CK vs D9	up
CRGY0206966	0.627642	0.516831	0.354204	2.21056	1.68867	2.55126	1.4806	1.89626	1.81885	L-ascorbate	CK vs D9	up
CRGY0202801	16.5898	15.7807	14.3232	67.1922	67.2126	65.4026	88.9572	84.61	91.4161	myb-like DNA-binding domain containing protein	CK vs D9	up
CRGY0207706	0.206685	0.425005	0.207288	1.03653	1.48873	1.07383	0.138199	0.10468	0.177619	PHD finger protein MALE	CK vs D9	up
CRGY0205884	0.491433	0.449437	0.326071	1.75701	1.78589	1.86386	1.17188	0.722101	1.09309	heat shock	CK vs D9	up
CRGY0202588	3.20879	2.40417	2.00799	12.1443	11.2646	9.4205	26.2746	27.5413	25.0058	stem 28 kDa	CK vs D9	up
CRGY0200964	13.7228	8.73192	8.65283	44.9131	47.6112	40.7748	2.35657	1.81366	4.45138	heat shock protein	CK vs D9	up
CRGY0222935	356.666	367.937	358.969	1566.13	1575.73	1558.98	137.363	131.941	134.602	heat- shock	CK vs D9	up
CRGY0200986	16.6765	9.63765	15.5941	66.9219	59.7314	57.3599	3.31156	2.86127	2.74012	heat shock protein	CK vs D9	up
CRGY0200973	7.69547	13.1483	9.98498	41.0705	45.6701	47.4505	5.42529	4.19666	7.43835	heat shock protein	CK vs D9	up
CRGY0229941	3.95402	3.71685	3.58062	17.5768	15.9049	16.3605	6.16961	5.9124	6.94071	Sulfite exporter TauE/SafE	CK vs D9	up
CRGY0219154	280.434	301.17	315.713	1305.83	1341.13	1296.54	82.3295	87.8486	84.1507	NA	CK vs D9	up
CRGY0222108	2.45995	3.39013	2.98974	12.5123	12.5733	14.0576	7.48508	4.94509	4.5507	Unknown	CK vs D9	up
CRGY0229252	12.1709	10.9586	11.5168	51.9412	51.1369	52.0745	9.03635	8.31965	9.13414	transcription factor	CK vs D9	up
CRGY0216682	0.289775	0.147469	0.218895	1.24889	0.591041	1.13902	0.509439	0.721247	1.25232	peroxidase	CK vs D9	up
CRGY0223030	3.07424	4.14888	5.47518	18.5289	17.6165	20.8244	7.79797	9.00409	11.0864	Unknown	CK vs D9	up
CRGY0228465	0.359155	0.463128	0.271642	1.84445	1.69444	1.48373	4.63923	4.44719	3.55047	Transcription factor	CK vs D9	up
CRGY0201270	2.15241	0.425921	1.32331	8.12302	4.55168	5.13653	9.93003	13.1318	13.5574	Receptor like protein	CK vs D9	up
CRGY0217768	1.62268	3.65333	0.837002	7.22672	11.1042	10.1481	6.77603	3.57645	5.08906	Unknown	CK vs D9	up
CRGY0211990	1.78373	0.688104	1.16247	5.50495	5.07876	6.20262	4.63048	2.88606	6.74709	auxin-responsive	CK vs D9	up
CRGY0200237	0.521212	0.399185	0.525307	2.10208	2.76496	1.90618	1.04746	0.52265	1.73683	Unknown	CK vs D9	up
CRGY0231285	17.7472	22.734	10.1809	76.2072	67.4319	90.9689	32.2497	25.7274	54.5568	Protein of unknown function (DUF3339)	CK vs D9	up
CRGY0200961	3.71798	3.35883	1.9549	10.9161	16.4439	14.7508	2.39672	2.30727	2.38292	heat shock protein	CK vs D9	up
CRGY0218394	10.1364	10.7356	8.14348	45.0105	49.0813	43.8943	3.40861	2.68889	5.92965	Unknown	CK vs D9	up
CRGY0211799	8.33365	9.56422	7.18933	43.5002	37.1457	39.353	14.3645	13.1141	11.923	Invertase pectin methylesterase inhibitor	CK vs D9	up
CRGY0229771	0.363287	0	0.180987	0.854499	0.793122	1.00335	0.839426	0.54028	0.919648	Pfam:DUF231	CK vs D9	up
CRGY0223239	19.5885	21.3346	19.4351	89.7118	104.477	96.6011	121.218	119.656	123.318	NA	CK vs D9	up
CRGY0228602	1.53897	2.00198	2.47357	8.62152	10.39	9.88564	3.96614	3.36752	3.68142	glycogenin	CK vs D9	up
CRGY0224337	1.11431	0.625935	0.830611	4.66977	3.87728	4.03871	4.92386	5.55287	4.87034	aspartic proteinase	CK vs D9	up
CRGY0207180	0.19302	0.194764	0.772304	2.14755	1.75823	1.87834	0.574525	0.951374	0.389049	Unknown	CK vs D9	up
CRGY0204948	0.534875	0.239217	0.156057	1.76882	1.38187	1.41617	0.936826	0.936407	0.557354	NA	CK vs D9	up
CRGY0216502	344.472	337.557	311.349	1559.63	1649.83	1628.79	122.761	138.56	135.767	NA	CK vs D9	up
CRGY0226885	2.25703	2.36394	6.2517	17.3686	17.7238	17.1196	42.3323	35.7064	45.3069	NA	CK vs D9	up
CRGY0213176	0.29034	0.493829	0.432191	2.06716	2.16269	1.81127	3.32611	2.54652	2.82078	ethylene insensitive	CK vs D9	up
CRGY0223408	15.728	16.0899	15.6398	79.3736	77.8495	79.5517	74.8532	74.4956	74.9553	protein phosphatase 2C 6-like	CK vs D9	up
CRGY0220859	29.3405	29.8314	27.5474	138.853	157.402	138.659	54.9124	49.9865	57.6021	Unknown	CK vs D9	up
CRGY0204150	0.395526	0.508519	0.521646	2.31927	2.34285	2.53667	5.39229	5.34021	4.9155	Peptidase inhibitor I9	CK vs D9	up
CRGY0222166	37.9389	39.2673	34.242	185.728	186.312	188.014	177.342	160.454	175.534	NAC domain containing protein	CK vs D9	up
CRGY0213147	15.8889	16.7027	15.5	77.4953	82.5386	84.0797	29.9715	26.1489	30.0024	wound stress protein	CK vs D9	up
CRGY0222783	3.05707	3.46399	4.26703	18.4257	19.3343	17.6248	18.9945	17.3121	17.866	NA	CK vs D9	up
CRGY0226742	0.496666	0.758413	0.512361	1.54102	2.85259	4.7066	0.51617	0.493714	0	NA	CK vs D9	up
CRGY0221054	19.6581	20.9513	22.1997	107.916	103.112	109.425	156.694	162.535	163.742	Cinnamyl alcohol dehydrogenase	CK vs D9	up
CRGY0209039	0.166427	0.238076	0.230546	1.18792	1.08863	0.992965	0.658593	1.13867	1.0483	Wall-associated receptor kinase	CK vs D9	up
CRGY0229542	2.80972	3.95977	3.80361	18.2514	17.9334	18.5374	28.5992	28.9677	25.7406	nac domain	CK vs D9	up
CRGY0206723	0.424151	0.482846	0.516206	2.27946	2.00568	3.18651	1.49005	1.40253	1.89202	peroxidase	CK vs D9	up
CRGY0211661	1.47774	1.70173	1.40765	7.7834	8.55008	8.20177	4.24776	3.79162	5.19406	bifunctional dihydroflavonol 4-reductase flavanone	CK vs D9	up
CRGY0201176	0	0.883379	0	2.19006	1.89928	1.18415	2.13884	1.17311	0.924985	Unknown	CK vs D9	up
CRGY0218943	1.15489	0.485621	1.02524	4.954	5.30019	4.36562	7.74014	6.41048	7.05115	glucan endo-1-3-beta-glucosidase	CK vs D9	up
CRGY0227227	0.258767	0.463751	0.257992	1.28713	2.25381	1.74706	2.45695	2.22966	3.10973	transcription factor	CK vs D9	up
CRGY0209517	33.1809	35.2583	34.7385	191.246	184.971	183.105	139.229	127.486	134.369	Heavy metal-associated domain containing protein	CK vs D9	up
CRGY0220194	0.417889	0.426786	0.568187	2.76144	2.5693	2.46146	0.937566	0.791126	1.07205	calcium exchanger	CK vs D9	up
CRGY0206751	2.12971	1.84087	1.90839	10.4434	10.3337	11.8505	6.00298	5.06889	6.38247	Family of unknown function (DUF716)	CK vs D9	up
CRGY0230581	15.9282	17.1561	17.4467	93.0543	88.6899	98.111	18.8302	18.1547	17.8487	Senescence-inducible chloroplast stay-green protein	CK vs D9	up
CRGY0201126	0.572656	0.243651	0.429689	2.3608	2.21798	2.5173	2.40575	2.03462	2.0139	aspartic proteinase	CK vs D9	up
CRGY0205801	6.51857	6.50216	6.75339	37.6803	38.9317	35.0995	55.2555	55.9764	52.6043	phosphatase 2C	CK vs D9	up
CRGY0222321	64.9479	70.2268	69.8124	407.534	389.899	389.648	485.892	475.133	489.642	Through the carboxylation of phosphoenolpyruvate (PEP) it forms oxaloacetate, a four-carbon dicarboxylic acid source for the tricarboxylic acid cycle	CK vs D9	up
CRGY0218247	0.801445	0.576892	1.03727	3.87409	4.55871	5.99627	3.8338	3.42612	3.80148	Pfam:DUF623	CK vs D9	up
CRGY0203244	0.242638	0.335387	0.327792	1.63152	1.84094	2.02468	2.60951	3.27504	2.71676	cytochrome P450	CK vs D9	up
CRGY0208251	0.188025	0	0.666202	1.51358	1.60915	2.19804	1.70714	1.32006	1.64427	Peroxisomal 2,4-dienoyl-CoA	CK vs D9	up
CRGY0208306	0.294064	0.215717	0.210369	1.47218	1.72303	1.2634	2.3762	2.3993	2.59007	mitochondrial processing peptidase beta subunit	CK vs D9	up
CRGY0219777	1.41193	1.76809	1.32978	10.3975	8.48826	9.30928	4.56567	4.52616	3.19036	Aquaporin	CK vs D9	up
CRGY0228682	1.43416	1.02032	0.744077	8.39324	5.30957	6.56167	0.592741	0.284746	0.599055	Unknown	CK vs D9	up
CRGY0221283	1.33732	1.10408	1.49577	8.43461	8.62271	8.05643	42.2034	39.75	40.039	ABC transporter G family member	CK vs D9	up
CRGY0209570	57.4833	58.129	56.842	346.228	376.246	383.729	410.369	367.464	377.557	cytochrome	CK vs D9	up
CRGY0221961	0.609283	0.940315	0.728734	4.46733	6.22434	4.01563	8.51835	8.07036	6.78198	synthase	CK vs D9	up
CRGY0213928	0.11337	0.193847	0.113861	1.18818	0.8369	0.744821	1.07384	1.22339	0.905237	synthetase	CK vs D9	up
CRGY0223799	0	0.204574	0.268854	1.73408	0.599125	0.648237	0	0	0	NA	CK vs D9	up
CRGY0215149	0.380361	0.849938	0.601936	4.22674	3.92707	3.95292	0.0373709	0.0379995	0	May be involved in modulation of pathogen defense and leaf cell death (By similarity)	CK vs D9	up
CRGY0208115	0.562673	1.44088	0	5.02225	3.83745	4.2484	0	0.276172	0.291475	nudix (nucleoside diphosphate linked moiety X)-type motif 15	CK vs D9	up
CRGY0218451	1.77089	1.62354	1.62761	12.8267	9.92001	10.4884	4.25709	5.06867	3.77972	2OG-Fe(II) oxygenase superfamily	CK vs D9	up
CRGY0207256	0.268871	0.220279	0.10795	1.1338	1.94476	1.04392	14.1836	15.3531	16.3793	loosening and extension of plant cell walls by disrupting non-covalent bonding between cellulose microfibrils and matrix glucans. No enzymatic activity has been found	CK vs D9	up
CRGY0207782	15.7977	16.0797	18.4711	92.9467	135.013	119.679	39.6955	104.062	181.47	NA	CK vs D9	up
CRGY0220980	0.191906	0.147737	0	0.818796	0.777136	0.748367	1.10458	1.78466	1.55925	Serine carboxypeptidase	CK vs D9	up
CRGY0213251	0.0736948	0.150843	0.224893	1.29292	1.28107	0.655002	0.364198	0.214797	0.291301	Galacturonosyltransferase-like	CK vs D9	up
CRGY0228315	0.135658	0.138844	0.137764	0.412838	1.09374	1.47208	0.26817	0.396785	0.271584	Unknown	CK vs D9	up
CRGY0221568	0.223449	0.303134	0.0371374	1.42347	1.51947	1.37793	3.23489	3.69306	3.56815	dioxygenase	CK vs D9	up
CRGY0227370	0.866305	0.977591	0.886655	7.07611	6.64923	7.0848	9.09214	10.8779	10.4173	ninja-family protein	CK vs D9	up
CRGY0211493	57.4323	56.2544	57.9574	452.978	463.442	457.761	372.552	367.374	368.993	Uncharacterized protein family, UPF0114	CK vs D9	up
CRGY0220292	10.02	9.0972	11.2935	78.3343	84.1816	78.9805	1.26511	1.20734	1.51967	UPF0098 protein	CK vs D9	up
CRGY0205682	0.205445	0.26123	0.253982	1.99778	2.36238	1.93741	2.5912	2.87334	2.18648	C2 domain	CK vs D9	up
CRGY0221148	0.141599	0.0485574	0.141825	0.76265	0.811267	1.61451	0.140971	0.283865	0.240831	serine carboxypeptidase II-3-like	CK vs D9	up
CRGY0220377	0.1874	0.184691	0.185419	1.51861	3.05072	0.905622	1.87204	1.09972	1.87617	Unknown	CK vs D9	up
CRGY0215088	1.52673	2.04211	1.86805	16.7857	18.7537	18.357	11.1601	12.0315	15.7168	Mate efflux family protein	CK vs D9	up
CRGY0212313	0.136419	0.141021	0.138719	1.38692	0.553963	2.29001	3.70704	1.90051	2.23387	Unknown	CK vs D9	up
CRGY0212319	2.70968	3.84032	3.95542	36.7753	34.4492	34.1454	47.2491	44.3148	46.052	Cystathionine	CK vs D9	up
CRGY0204288	0.0780319	0.159332	0.237011	1.90219	1.59031	1.30473	0.234965	0.466304	0.637444	ANK	CK vs D9	up
CRGY0223588	0.461166	0.0782482	0.229784	4.98728	5.09126	4.97843	3.39385	3.37947	3.37282	myb-like DNA-binding domain containing protein	CK vs D9	up
CRGY0215880	0.215999	0.656474	0.215695	7.24655	9.00916	7.02243	3.19722	1.91486	4.19148	LRR receptor-like serine threonine-protein kinase	CK vs D9	up
CRGY0216367	7.54873	8.3671	6.36875	180.733	175.353	172.997	125.339	127.555	122.105	#NAME?	CK vs D9	up
CRGY0203539	5.62967	3.84593	3.29787	140.952	135.837	145.613	178.068	182.631	197.207	NA	CK vs D9	up
CRGY0204922	0	0	0	0.92023	0.462488	0.4402	0	0	0	Unknown	CK vs D9	up
CRGY0222942	0	0	0	1.27759	0.429018	0.407696	1.70742	0	2.54817	Unknown	CK vs D9	up
CRGY0214010	0	0	0	1.54042	0.388375	0.371187	0	0.358774	0	Unknown	CK vs D9	up
CRGY0224723	0	0	0	1.18909	0.597985	0.56683	0	0	0	to encode a PR (pathogenesis-related) protein. Belongs to the plant thionin (PR-13) family with the following members At1g66100, At5g36910, At1g72260, At2g15010, At1g12663, At1g12660	CK vs D9	up
CRGY0224768	0	0	0	1.91069	0.639075	1.22954	5.77908	8.39036	7.66778	NA	CK vs D9	up
CRGY0208343	0	0	0	0.49236	2.48673	1.41929	0.495694	0.467328	0	electron carrier heme binding iron ion binding monooxygenase oxygen binding	CK vs D9	up
CRGY0206187	0	0	0	1.61713	1.35624	1.28586	1.59933	0.994792	1.32288	NA	CK vs D9	up
CRGY0224371	0	0	0	1.89299	2.43683	1.82639	0.920575	0.526135	1.07427	Unknown	CK vs D9	up
CRGY0226722	0	0	0	3.60798	1.82805	1.7084	1.85601	3.24919	0	Unknown	CK vs D9	up
CRGY0212560	0	0	0	4.50244	4.6102	4.23877	4.70166	0	4.74292	)-reductase	CK vs D9	up
CRGY0219318	0.739914	0.19038	0.759574	0	0	0	0.187189	0.18168	0	DUF623 domain containing protein, expressed	CK vs D9	down
CRGY0206805	0.548354	0.566695	0.595128	0	0	0	0	0.54518	0	Unknown	CK vs D9	down
CRGY0218094	0.912113	0.621594	0.308076	0	0	0	0.773808	0.902	1.23603	Unknown	CK vs D9	down
CRGY0226766	0.20535	0.742494	0.859495	0	0	0	5.03715	4.44667	5.36147	loosening and extension of plant cell walls by disrupting non-covalent bonding between cellulose microfibrils and matrix glucans. No enzymatic activity has been found	CK vs D9	down
CRGY0202277	1.23332	0.424003	0.442427	0	0	0	1.3217	1.21981	0	DPBB_1	CK vs D9	down
CRGY0216447	0.795122	0.823255	0.877558	0	0	0	0	0	0	Unknown	CK vs D9	down
CRGY0212840	0.43849	0.44021	1.36971	0	0	0	0.458644	0	0	formamidase	CK vs D9	down
CRGY0207630	0.914213	0.937972	0.985311	0	0	0	0.997703	0	0	Unknown	CK vs D9	down
CRGY0225706	1.13634	0.70746	0.872875	0	0	0	0.173627	0.173763	0.0880026	Xyloglucan endotransglucosylase hydrolase protein	CK vs D9	down
CRGY0220683	0.893194	1.24009	0.95493	0	0	0	0	0.296998	0.317821	Auxin-induced SAUR	CK vs D9	down
CRGY0214883	0.797212	1.23023	1.27962	0	0	0	0.429688	0.79218	0	Unknown	CK vs D9	down
CRGY0229008	0.681798	0.675917	1.43648	0	0	0	0	0	0	Unknown	CK vs D9	down
CRGY0213585	1.47522	1.42867	0.747937	0	0	0	0	0	0.769144	Unknown	CK vs D9	down
CRGY0222114	0.721307	2.15058	0.7636	0	0	0	0	0	0.777519	Dynein light chain	CK vs D9	down
CRGY0218761	0.931607	2.7264	0.970335	0	0	0	0	1.80304	2.05087	Unknown	CK vs D9	down
CRGY0211096	1.60939	0.794843	2.52757	0	0	0	0.865032	0.780295	1.7332	Core subunit of the mitochondrial membrane respiratory chain NADH dehydrogenase (Complex I) that is believed to belong to the minimal assembly required for catalysis. Complex I functions in the transfer of electrons from NADH to the respiratory chain. The immediate electron acceptor for the enzyme is believed to be ubiquinone (By similarity)	CK vs D9	down
CRGY0222497	1.31877	1.20231	1.29223	0	0	0	0	2.43983	0	NA	CK vs D9	down
CRGY0200265	1.6406	3.28537	0.873023	0	0	0	0	0	1.79329	Unknown	CK vs D9	down
CRGY0202171	1.11647	4.47214	1.18117	0	0	0	1.2239	1.09088	0	FAR1 DNA-binding domain	CK vs D9	down
CRGY0221311	3.41082	1.13489	2.41448	0	0	0	1.24432	1.11617	0	Unknown	CK vs D9	down
CRGY0219335	3.80157	3.94649	1.66314	0	0	0	0	0	0	Unknown	CK vs D9	down
CRGY0218697	7.71818	6.02554	8.13292	0	0	0	17.1873	18.8099	18.7583	Pollen proteins Ole e I like	CK vs D9	down
CRGY0212351	13.0673	0	14.5433	0	0	0	5.13468	4.17536	0	Unknown	CK vs D9	down
CRGY0200053	304.709	219.951	132.908	0	0	0	290.257	0	292.693	Unknown	CK vs D9	down
CRGY0220226	4.86705	5.86779	5.75002	0.0538971	0.0537598	0.0521389	0.106161	0.0534082	0	e3 ubiquitin-protein ligase	CK vs D9	down
CRGY0225871	44.6983	41.3159	45.5404	0.528775	0.526047	0.253977	2.16585	1.39154	1.5855	Xyloglucan endotransglucosylase hydrolase protein	CK vs D9	down
CRGY0225872	19.9898	18.0186	17.9916	0.170155	0.338524	0.163158	0.665759	0.750756	0.675467	Xyloglucan endotransglucosylase hydrolase protein	CK vs D9	down
CRGY0225870	9.97689	11.6765	10.6536	0.17802	0.177299	0.258102	0.523056	0.348633	0.267255	Xyloglucan endotransglucosylase hydrolase protein	CK vs D9	down
CRGY0214130	67.6088	67.056	67.8501	1.56642	1.8528	1.38743	2.85895	2.02598	2.21643	Invertase pectin methylesterase inhibitor family protein	CK vs D9	down
CRGY0207488	11.129	10.6232	11.8773	0.374851	0.22646	0.217825	0.0747529	0.149691	0.07662	Xyloglucan endotransglucosylase hydrolase protein	CK vs D9	down
CRGY0214018	10.1106	10.3945	9.10554	0.239271	0.357913	0.116025	0.117917	0.460103	0.35541	Transcription factor	CK vs D9	down
CRGY0200992	3.35132	3.02813	3.66848	0.0941204	0.0945264	0.0912521	0.312912	0.378801	0.607815	ANK	CK vs D9	down
CRGY0214023	33.745	32.3419	33.1528	0.554332	1.23315	1.33515	0.138765	0.787462	1.09509	dehydration-responsive element-binding protein	CK vs D9	down
CRGY0222941	2.42084	2.1557	2.04189	0.0735014	0.0736793	0.0712986	0.290598	1.02116	0	Unknown	CK vs D9	down
CRGY0209901	18.1721	13.1741	18.5775	0.640933	0.319844	0.775906	0.631933	0.634809	0.480877	Phosphate-induced protein 1 conserved region	CK vs D9	down
CRGY0225873	11.9132	12.8246	13.8534	0.571615	0.693975	0.367401	0.309545	0.560717	0.252017	Xyloglucan endotransglucosylase hydrolase protein	CK vs D9	down
CRGY0209897	10.0788	9.08379	7.8652	0.485255	0.269241	0.416111	0.426337	0.212043	0.323037	Phosphate-induced protein 1 conserved region	CK vs D9	down
CRGY0213228	9.20788	11.8144	9.87948	0.919078	0.231122	0.224147	0.311904	0.603855	0.468618	NA	CK vs D9	down
CRGY0223549	77.0392	77.7528	76.289	3.64795	3.3086	3.72317	1.22361	0.804639	1.42727	Inherit from KOG: transposon protein	CK vs D9	down
CRGY0206898	24.0741	22.9124	23.0545	1.08193	1.13516	1.04696	0.976591	1.09996	0.778572	phosphatase 2C	CK vs D9	down
CRGY0214257	4.28429	7.68017	3.64911	0.599147	0.301771	0	0	0.847665	2.40792	disease resistance	CK vs D9	down
CRGY0226847	2.40305	1.96218	1.8196	0	0.244424	0.118408	3.35496	3.91628	4.12239	Pollen allergen	CK vs D9	down
CRGY0211727	28.59	26.3628	24.495	2.38842	1.74673	0.617486	4.13901	4.89873	4.75861	abscisic acid receptor	CK vs D9	down
CRGY0224712	18.2179	20.8624	21.7021	1.40506	1.23566	1.12041	0.889846	1.11848	1.63479	Transcription factor	CK vs D9	down
CRGY0204859	168.436	162.938	162.838	9.93457	10.9045	10.0728	7.17591	6.11561	9.83151	long cell-linked locus protein	CK vs D9	down
CRGY0224711	8.14719	7.83112	9.60619	0.625081	0.710849	0.345117	0.174177	0.430096	0.788984	Transcription factor	CK vs D9	down
CRGY0213708	1.64833	1.4474	1.77442	0.223139	0	0.107833	0.328587	0.216845	0.111392	finger protein	CK vs D9	down
CRGY0211859	1.92523	1.21026	1.5584	0.162644	0.0805556	0.0793623	0.241523	0.119867	0.0409194	phospholipase	CK vs D9	down
CRGY0215538	27.0243	23.7844	23.3478	2.3783	1.53714	1.20915	1.80634	1.5166	0.696567	centrin, EF-hand protein	CK vs D9	down
CRGY0230346	3.91615	4.93657	6.43966	0.304954	0.455335	0.294784	0.613435	1.16189	1.2206	Unknown	CK vs D9	down
CRGY0224713	25.2133	28.8807	30.8888	2.51769	1.72377	1.9002	0.764825	1.52725	1.39351	Transcription factor	CK vs D9	down
CRGY0225638	7.98544	7.78225	7.45976	0.626875	0.41503	0.607115	0.612251	0.304981	0.730589	Xyloglucan endo-transglycosylase	CK vs D9	down
CRGY0209896	45.2292	42.1219	43.2784	3.58465	2.67071	3.17056	4.40994	4.30677	2.57394	Phi-1 protein	CK vs D9	down
CRGY0219427	1.03386	0.701223	0.974351	0.0323801	0.129735	0.0314192	0.617903	0.622514	0.766	TPR repeat-containing thioredoxin	CK vs D9	down
CRGY0215911	18.4193	10.8487	13.5542	1.19558	0.720902	1.37911	2.6801	0	0.985149	nudix (nucleoside diphosphate linked moiety X)-type motif	CK vs D9	down
CRGY0223642	8.35556	11.2129	12.0767	0.809909	1.21553	0.391251	0.413101	0	0.410027	Transcription factor	CK vs D9	down
CRGY0208935	8.45425	9.03739	8.79579	0.614854	0.87334	0.684791	1.04172	1.54913	1.53654	chaperone protein dnaJ 11	CK vs D9	down
CRGY0228479	110.692	95.1662	96.3166	8.2052	9.35712	8.66611	56.2321	52.6842	63.5867	AAI	CK vs D9	down
CRGY0207739	4.07276	4.10966	3.66182	0.540811	0.24607	0.286894	0.0983798	0.148739	0.303032	U-box domain-containing protein	CK vs D9	down
CRGY0215532	6.56574	5.91225	5.39866	0.464943	0.464232	0.728546	1.02821	0.640009	0.568879	NA	CK vs D9	down
CRGY0226677	139.482	143.336	134.621	13.2674	12.6721	14.0009	13.5842	12.7111	11.4325	Ccr4-not transcription complex, subunit	CK vs D9	down
CRGY0229759	2.67311	2.54508	2.49527	0.322285	0.162137	0.260186	0.556592	0.675462	0.599049	F-box LRR-repeat protein	CK vs D9	down
CRGY0223648	8.06893	10.7994	8.94395	1.07364	1.06973	0.588863	4.20112	6.87305	4.24998	21 kDa protein-like	CK vs D9	down
CRGY0214252	3.14179	5.3824	2.71918	0.245599	0.367486	0.472946	0.48711	0.723341	0.368481	disease resistance	CK vs D9	down
CRGY0204353	21.4344	22.5711	22.0632	1.94601	1.93054	2.68463	1.35253	1.40033	1.41972	transcription factor	CK vs D9	down
CRGY0224256	12.5897	17.4547	19.4347	2.90874	0.838386	1.59521	4.20673	4.27809	1.6774	NA	CK vs D9	down
CRGY0208506	5.24724	5.13617	8.53079	0.697613	0.938434	0.441832	2.94639	3.55034	1.36758	Gibberellin-regulated protein	CK vs D9	down
CRGY0214626	1.74935	1.8842	1.81633	0.189341	0.242485	0.183869	0.619032	0.645865	0.959255	beta-d-xylosidase	CK vs D9	down
CRGY0226055	9.48901	8.10577	8.91107	0.977741	0.964013	1.20769	1.50045	1.61243	1.57596	aspartic proteinase	CK vs D9	down
CRGY0220322	25.6448	24.6159	22.3375	2.91704	2.40735	3.18311	4.47987	6.02469	7.12733	abscisic acid receptor	CK vs D9	down
CRGY0213474	8.88804	8.81843	8.29873	0.93324	1.27257	0.831849	1.4419	1.23129	2.38908	thaumatin-like protein	CK vs D9	down
CRGY0224724	7.65676	6.3977	7.10461	1.04052	0.949559	0.587063	0.254268	0.334841	0.426341	Transcription factor	CK vs D9	down
CRGY0220714	12.03	14.4027	14.8582	1.88722	1.55738	1.45964	4.75059	3.82503	5.06705	phosphate-induced protein 1 conserved region domain containing protein, expressed	CK vs D9	down
CRGY0226851	85.3588	91.1959	90.2568	11.0355	10.806	10.4041	5.75168	7.40063	6.97464	EF hand family protein	CK vs D9	down
CRGY0209222	25.3749	23.902	27.6471	3.29854	3.57479	2.87865	4.21831	3.78455	2.198	AP2	CK vs D9	down
CRGY0230399	8.36218	2.92548	4.35929	0.634468	0.64499	0.601484	1.91423	3.47163	9.59763	Unknown	CK vs D9	down
CRGY0214263	9.6108	9.32761	10.2446	1.38124	0.877307	1.4514	1.61291	0.74101	1.26037	disease resistance	CK vs D9	down
CRGY0210242	21.1673	22.214	20.8714	2.99412	2.93109	2.54549	4.0635	3.07664	3.86728	subtilisin-like	CK vs D9	down
CRGY0230022	2.78125	2.82341	2.68861	0.504726	0.304014	0.290885	2.27883	2.28445	1.51247	Solute carrier family 32 (GABA vesicular transporter), member 1	CK vs D9	down
CRGY0226073	9.36638	8.95326	9.73844	0.762776	1.23616	1.79057	1.81835	1.51645	1.05588	aspartic proteinase	CK vs D9	down
CRGY0229225	11.7731	13.3187	12.1564	1.5341	1.81854	1.70221	1.06197	0.974752	1.32086	NA	CK vs D9	down
CRGY0228928	149.32	121.11	109.403	21.5671	22.0346	8.0524	17.975	14.5942	9.10183	NA	CK vs D9	down
CRGY0226206	9.31623	10.5972	9.25494	1.04615	1.39348	1.51848	2.21333	1.96819	2.39394	Hydroxyproline-rich glycoprotein family protein	CK vs D9	down
CRGY0230402	19.6088	18.263	18.4216	2.10346	2.64328	2.9195	3.90475	3.93667	3.82567	Transcription factor	CK vs D9	down
CRGY0227406	13.1167	10.2728	11.7622	1.38549	1.57709	1.97466	1.0149	0.990243	1.54034	receptor-like protein kinase FERONIA-like	CK vs D9	down
CRGY0226865	12.0325	12.2615	12.4267	1.46832	2.16117	1.49494	2.90959	3.9042	2.56123	Transcription factor	CK vs D9	down
CRGY0200242	3.1065	3.66874	2.68298	0.510206	0.342281	0.494968	1.4555	1.35371	1.31554	aspartic proteinase	CK vs D9	down
CRGY0227732	4.30033	3.91013	3.80343	0.622522	0.62101	0.506024	1.65002	0.898027	1.35321	chitinase	CK vs D9	down
CRGY0229937	0.466196	1.89867	0.775995	0	0.31229	0.151182	0.155971	0.156662	0.319237	GEM-like protein	CK vs D9	down
CRGY0216345	1.66081	1.68818	2.60294	0	0.87665	0	1.73595	0.547249	2.6031	cytochrome P450	CK vs D9	down
CRGY0204880	13.434	16.3159	13.4888	2.22969	3.34944	0.863194	1.55091	1.91273	2.2291	NA	CK vs D9	down
CRGY0219524	1.30514	1.8098	2.03004	0.262557	0.196013	0.316297	0.521203	1.04631	0.465223	WRKY transcription factor	CK vs D9	down
CRGY0231254	1.24979	1.26432	1.09709	0.438089	0.0488982	0.0944289	0.568285	0.662893	0.768882	leucine-rich repeat extensin-like protein	CK vs D9	down
CRGY0228710	18.8518	17.6229	18.6634	2.75299	2.73809	2.87685	3.50808	3.22326	3.35204	Galacturonosyltransferase-like	CK vs D9	down
CRGY0216605	15.0831	12.2381	9.75047	1.05325	2.51774	2.04916	0.428669	1.20647	2.57376	Unknown	CK vs D9	down
CRGY0206895	11.7522	11.5476	10.3365	1.14627	2.10086	1.96473	3.02962	2.72549	3.46642	Pfam:DUF231	CK vs D9	down
CRGY0212459	1.87571	3.41332	2.32568	0.237582	0.474326	0.463129	1.64958	1.08054	2.14093	Transcription factor	CK vs D9	down
CRGY0220242	8.05269	8.08213	7.00008	1.23702	1.47866	0.900927	11.1533	10.3186	11.3988	oxidoreductase, 2OG-Fe(II) oxygenase family protein	CK vs D9	down
CRGY0202857	59.7462	69.6904	59.4565	9.41796	10.2766	9.81923	3.20713	3.24557	3.312	DNAJ heat shock N-terminal domain-containing protein	CK vs D9	down
CRGY0213475	241.868	265.054	258.623	39.2748	40.9276	41.8215	125.554	131.615	126.081	thaumatin-like protein	CK vs D9	down
CRGY0207903	12.409	11.9499	10.0287	1.33166	2.52827	1.55246	0.534377	1.69623	1.61788	NA	CK vs D9	down
CRGY0215201	2.06243	1.82525	2.39885	0.427814	0.262063	0.320113	2.74715	2.70535	2.34337	phosphatidylcholine 1-acylhydrolase activity	CK vs D9	down
CRGY0218742	3.09537	3.23753	2.51748	0.309819	0.580772	0.524548	1.00736	0.635598	0.639765	Glycosyltransferase	CK vs D9	down
CRGY0214259	0.856888	2.15327	1.99834	0.246907	0.123213	0.478157	0	0.122385	0.499619	disease resistance	CK vs D9	down
CRGY0223330	14.6431	17.662	17.2546	1.99971	3.82765	2.68435	3.29257	4.51267	3.30388	Protein of unknown function (DUF1070)	CK vs D9	down
CRGY0222744	504.412	511.171	495.596	85.3812	91.2223	86.6398	17.3911	22.1451	19.9094	Xyloglucan endotransglucosylase hydrolase protein	CK vs D9	down
CRGY0212284	83.437	92.3735	84.3112	13.529	16.3858	14.6193	11.5009	13.5359	13.5898	Unknown	CK vs D9	down
CRGY0207490	18.5446	20.9132	17.8793	3.70528	3.16021	3.15299	4.1184	4.582	5.02929	Ubox domain-containing protein	CK vs D9	down
CRGY0215667	11.1113	12.7311	10.3447	2.58429	2.24323	1.12965	2.18582	2.26282	1.73622	NA	CK vs D9	down
CRGY0216681	4.26488	5.4517	5.54198	0.850784	0.928275	0.900823	2.05445	2.07995	1.98779	peptide nitrate transporter	CK vs D9	down
CRGY0219175	0.414415	0.72922	0.501845	0.0840098	0.0419451	0.163756	0.369477	0.123615	0.293436	PAN domain-containing protein	CK vs D9	down
CRGY0215173	109.04	119.498	125.34	20.6454	20.4532	20.3397	29.1512	33.0647	30.8363	Transcription factor	CK vs D9	down
CRGY0230345	6.88797	9.60208	6.87601	1.04408	2.11352	0.995788	1.39646	0.972116	0	NA	CK vs D9	down
CRGY0216272	4.48108	4.95477	4.94207	0.905792	0.802851	0.861874	0.733971	0.712909	0.738051	Inherit from KOG: transposon protein	CK vs D9	down
CRGY0221004	13.6991	13.6781	12.7661	1.839	2.77955	2.61762	6.50938	4.93502	1.84735	NA	CK vs D9	down
CRGY0207428	2.83519	2.45992	2.14184	0.162087	0.973914	0.156134	0.3257	0.938575	0.492371	Unknown	CK vs D9	down
CRGY0231268	0.910791	0.947177	2.13584	0.233853	0.468424	0	0	0.227898	0.236802	bon association protein	CK vs D9	down
CRGY0224179	34.9426	38.0452	32.9226	6.09663	6.73798	6.13612	6.11387	5.20175	6.39347	NA	CK vs D9	down
CRGY0220955	84.0872	87.1533	89.6622	14.909	16.5761	15.7265	13.137	13.8365	12.9872	Protein of unknown function (DUF1005)	CK vs D9	down
CRGY0223597	6.48565	6.8189	6.1	1.00714	1.00757	1.51138	1.3252	3.33088	3.03606	germin-like protein	CK vs D9	down
CRGY0228529	2.20713	1.90795	2.23978	0.341775	0.456957	0.373686	0.690337	0.833985	0.523212	probably inactive leucine-rich repeat receptor-like protein kinase	CK vs D9	down
CRGY0205780	10.6146	11.1604	10.6743	1.7341	2.05406	2.20436	2.01221	1.25281	1.18193	as a sensor for the physiological iron status within the plant, and or might be involved in the transport of iron	CK vs D9	down
CRGY0221112	87.9696	93.1076	95.4424	16.1653	16.6128	17.8768	22.3087	21.7549	21.9981	reductase	CK vs D9	down
CRGY0215806	24.0558	24.3198	24.6094	3.84278	5.28211	4.42159	2.71237	2.35905	2.1431	Calmodulin binding	CK vs D9	down
CRGY0222162	14.1708	15.9364	13.8464	3.03895	2.02589	3.11972	0.608638	1.70229	0.610966	NA	CK vs D9	down
CRGY0224243	21.6911	19.9601	21.06	4.16167	3.24848	4.33544	10.8255	9.16782	10.3343	transcription factor	CK vs D9	down
CRGY0208842	0.851852	0.687874	1.25555	0.135681	0.0454792	0.349666	0.936835	0.89725	0.730926	Serine carboxypeptidase	CK vs D9	down
CRGY0223312	39.8403	38.4296	37.2373	6.9578	6.66062	8.2799	6.66776	8.5434	9.03127	leucine-rich repeat extensin-like protein	CK vs D9	down
CRGY0218678	41.0421	41.0168	37.0699	8.07278	6.76694	7.83059	11.7667	11.1094	8.83905	RING-H2 finger protein	CK vs D9	down
CRGY0217674	5.34836	6.44782	5.06523	1.07325	1.07593	1.02945	4.38303	4.47173	2.85204	Unknown	CK vs D9	down
CRGY0218979	1.97551	0.67912	0.922078	0.455626	0.228404	0	1.59284	0.652684	0.687186	Unknown	CK vs D9	down
CRGY0221297	1.5656	1.44941	1.10583	0.0431101	0.344709	0.416956	0.806546	1.47563	0.959947	aminoacyl-tRNA synthetase	CK vs D9	down
CRGY0229105	32.3991	34.2094	27.4632	5.63159	6.13532	6.74381	5.81797	5.33353	4.79297	F-box protein	CK vs D9	down
CRGY0221151	10.9812	11.6125	11.6149	2.60056	2.20168	2.03531	3.88659	3.69856	3.23915	Protein of unknown function (DUF1645)	CK vs D9	down
CRGY0223598	1227.04	1240.68	1243.07	246.79	244.121	244.041	216.96	200.942	222.515	germin-like protein	CK vs D9	down
CRGY0208954	7.12995	13.5968	9.53096	1.50652	2.01924	2.40734	1.00837	0.46762	0	Unknown	CK vs D9	down
CRGY0218825	8.85264	7.78351	9.0427	1.48316	2.29447	1.28915	1.23737	0.589544	0.967141	Unknown	CK vs D9	down
CRGY0231046	2.74754	2.93485	2.87962	0.477051	0.57358	0.647216	0.0954574	0	0.293154	Haloacid dehalogenase-like hydrolase family protein	CK vs D9	down
CRGY0208804	2.21874	2.38696	2.88454	0.506154	0.790788	0.192979	0.835733	1.33021	0.662181	Extensin-like region	CK vs D9	down
CRGY0229066	4.95497	4.64695	4.69091	1.16932	0.808119	0.905961	0.834701	0.575759	0.77614	LRR receptor-like serine threonine-protein kinase	CK vs D9	down
CRGY0227441	6.27836	6.29665	5.74492	1.34792	0.840584	1.4632	1.00531	2.30797	2.19754	Unknown	CK vs D9	down
CRGY0203777	2.07437	2.00589	1.8789	0.253297	0.364303	0.546736	0.253864	0.283229	0.345074	chloroplast unusual positioning protein	CK vs D9	down
CRGY0216585	296.201	309.941	297.732	60.662	59.9518	62.3817	80.3021	83.7939	86.3827	zinc finger CCCH domain-containing protein	CK vs D9	down
CRGY0204478	43.2057	40.6123	38.5076	7.61926	8.40466	8.77619	11.6928	12.2506	11.5611	chlorophyllase (EC 3.1.1.14)	CK vs D9	down
CRGY0215530	31.2871	27.6892	29.618	5.89072	6.22212	5.93647	21.4879	20.2506	18.0351	Xyloglucan endotransglucosylase hydrolase protein	CK vs D9	down
CRGY0227414	3.99749	3.85379	3.91581	0.854301	0.869862	0.681132	0.698637	0.985444	0.861116	receptor-like protein kinase	CK vs D9	down
CRGY0212433	50.3683	48.431	52.3346	11.4394	9.76427	10.2637	5.95073	6.92646	7.83503	Transcription factor	CK vs D9	down
CRGY0218784	35.8861	27.9045	22.8126	4.19047	6.79864	6.47922	8.8019	7.06659	8.31113	Unknown	CK vs D9	down
CRGY0219133	1.61732	2.14047	1.40114	0.441436	0.393305	0.237084	0.14545	0.0492298	0.199479	Sulfite exporter TauE/SafE	CK vs D9	down
CRGY0209070	19.9033	19.6117	20.3894	4.01567	3.54793	4.87033	5.21555	5.19529	5.966	FAD binding domain	CK vs D9	down
CRGY0207279	2.30356	3.2359	2.80095	0.251777	0.582151	0.886459	0.825542	1.28954	0.495273	Homeobox protein	CK vs D9	down
CRGY0215648	0.835366	0.637219	0.910804	0.0701756	0.210587	0.203732	0.069293	0.138447	0.141918	Myb-like DNA-binding domain	CK vs D9	down
CRGY0207456	14.6156	12.6935	13.9229	2.82271	3.1004	2.88221	3.00031	3.44605	3.1093	UDP-glycosyltransferase 74B1-like	CK vs D9	down
CRGY0211960	36.5884	40.2916	38.7565	7.95564	8.17416	8.76255	34.0204	32.5734	33.9294	14 kDa proline-rich protein DC2.15-like	CK vs D9	down
CRGY0228713	92.2251	91.0151	84.2265	18.2791	20.146	18.4108	12.4906	11.0521	12.7979	AP2 ERF and B3 domain-containing	CK vs D9	down
CRGY0204923	43.2769	44.1304	42.1453	9.78679	8.84461	9.63264	9.27347	9.7736	9.85318	glycerol-3-phosphate acyltransferase	CK vs D9	down
CRGY0209568	19.7189	20.9317	18.9248	4.16449	4.44958	4.32745	7.08751	6.76178	7.23296	NA	CK vs D9	down
CRGY0209069	30.7529	25.0716	23.2206	5.7111	6.34555	5.19709	12.2303	10.7236	11.1	FAD binding domain	CK vs D9	down
CRGY0225029	3.60116	6.43198	4.98564	1.37223	0.765172	1.17672	0.600242	0.897278	0.607673	Cyclin-dependent protein kinase	CK vs D9	down
CRGY0218806	1.79932	3.72907	1.95652	1.11816	0.112096	0.434157	0.351427	0.231358	0.238613	Unknown	CK vs D9	down
CRGY0223436	78.139	84.412	76.8539	17.9808	17.2488	17.4619	9.95348	8.375	9.85743	stress-induced protein	CK vs D9	down
CRGY0224721	483.006	491.481	525.896	108.599	112.964	112.975	99.0063	87.1771	87.442	Transcription factor	CK vs D9	down
CRGY0224620	8.53994	9.07775	7.98313	2.06388	1.70257	1.90971	3.01046	2.96884	2.44922	Transcription factor	CK vs D9	down
CRGY0225732	105.438	102.044	99.8103	21.0692	24.349	22.5802	42.6306	40.2423	45.3623	transcription factor	CK vs D9	down
CRGY0222729	1.1736	0.792041	1.08997	0.156615	0.0778506	0.452954	1.16161	1.38886	0.788641	Galactosyltransferase	CK vs D9	down
CRGY0204310	155.314	146.965	143.813	35.7655	31.8321	33.5822	41.6358	41.5313	29.6593	heat shock protein	CK vs D9	down
CRGY0220348	9.37347	8.12649	8.05368	1.68908	2.04776	1.94909	1.56735	1.85239	1.56829	transcription factor	CK vs D9	down
CRGY0227307	7.16873	7.32628	7.69392	1.69864	1.58126	1.75859	1.51764	1.34096	1.90314	receptor-like serine threonine-protein kinase	CK vs D9	down
CRGY0203620	7.26465	6.29958	5.71191	0.933802	2.25496	1.10138	30.3166	30.9252	31.4917	Chlorophyll A-B binding protein	CK vs D9	down
CRGY0219057	13.086	10.6229	8.33632	1.39008	2.81012	3.08329	9.29891	6.45407	5.59362	ring finger and CHY zinc finger	CK vs D9	down
CRGY0210318	66.0518	75.2495	69.9402	15.9265	15.5667	15.8045	17.3421	17.2005	19.481	Mitochondrial	CK vs D9	down
CRGY0209692	12.8245	12.8747	12.3694	2.8346	2.98455	2.86537	1.72652	1.65547	1.73569	beta-1,4-glucan synthase rather involved in the synthesis of the xyloglucan backbone than cellulose. Seems to work simultaneously with xyloglucan 6-xylosyltransferase. Xyloglucan is a noncellulosic polysaccharides of plant cell wall and consists of a glucan backbone substituted by xylose, galactose and fucose (By similarity)	CK vs D9	down
CRGY0210289	1.19523	1.81261	0.75444	0.456373	0.151735	0.218577	0.374006	0.294576	0.303879	(DC) complex that phosphorylates and inhibits members of the retinoblastoma (RB) protein family including RB1 and regulates the cell-cycle during G(1) S transition. Phosphorylation of RB1 allows dissociation of the transcription factor E2F from the RB E2F complex and the subsequent transcription of E2F target genes which are responsible for the progression through the G(1) phase. Hypophosphorylat…	CK vs D9	down
CRGY0218017	4.20693	5.31238	5.05487	1.08476	1.48487	0.77684	3.13176	3.56889	2.55745	peptide transporter	CK vs D9	down
CRGY0210218	27.0628	24.0586	23.8148	5.81691	5.07302	6.28196	4.70561	5.83673	4.33596	Abscisic acid 8'-hydroxylase	CK vs D9	down
CRGY0209607	169.692	172.136	161.568	38.5379	37.484	39.7282	18.3989	19.2862	19.8116	Zinc finger protein	CK vs D9	down
CRGY0204435	103.311	102.276	98.0159	23.285	24.0895	22.9731	44.2271	41.4543	43.3448	Auxin-induced protein	CK vs D9	down
CRGY0216852	3.82735	5.66798	6.4753	1.3114	1.49447	0.908465	2.05295	0.896997	0.372803	zinc finger	CK vs D9	down
CRGY0215112	199.202	202.901	194.882	45.8955	46.9689	46.8825	43.544	44.6039	45.249	Transcription factor	CK vs D9	down
CRGY0225684	13.8562	14.2504	13.6574	3.2103	3.07464	3.52042	11.6188	11.6985	12.3957	Sucrose-cleaving enzyme that provides UDP-glucose and fructose for various metabolic pathways (By similarity)	CK vs D9	down
CRGY0219334	32.5699	35.6165	33.3679	6.75102	8.57483	9.04017	8.60282	8.28126	8.18848	harpin-induced protein 1 domain containing protein, expressed	CK vs D9	down
CRGY0203586	105.972	108.183	110.71	27.2059	24.4021	26.6345	17.5853	16.6272	17.4884	Protein of unknown function (DUF616)	CK vs D9	down
CRGY0214112	4.14016	4.44103	5.45265	1.53022	0.619448	1.21675	1.48564	0.994774	1.02151	phosphate-induced protein 1 conserved region domain containing protein, expressed	CK vs D9	down
CRGY0208815	9.04472	9.97278	9.50142	2.32654	2.25866	2.25245	1.30398	1.39626	2.46705	U-box domain-containing protein	CK vs D9	down
CRGY0205812	2.12848	2.13535	2.13038	0.422942	0.36391	0.760489	0.510056	0.459863	0.64996	receptor kinase	CK vs D9	down
CRGY0226341	68.687	59.9025	57.2519	13.6272	14.7638	15.7479	6.20017	7.54128	6.62192	zinc finger	CK vs D9	down
CRGY0220362	3.40199	3.72543	4.65058	0.567483	1.32864	0.97399	2.81943	1.81632	2.61298	NA	CK vs D9	down
CRGY0220304	3.66089	3.71799	3.72975	1.23887	0.966011	0.501255	0.998652	1.28138	1.51334	Ethylene-overproduction protein	CK vs D9	down
CRGY0227228	13.822	12.1376	10.8996	2.44676	2.45726	4.08949	0	0	1.83043	NA	CK vs D9	down
CRGY0228756	52.1134	52.3256	51.0167	14.2317	12.6796	10.608	17.7495	17.3345	15.8347	Transcription factor	CK vs D9	down
CRGY0211942	16.1818	14.4974	12.7788	3.43412	3.89908	3.38502	2.08243	1.99516	2.12245	aspartyl protease family protein	CK vs D9	down
CRGY0217176	67.2801	68.0033	63.021	17.105	16.2449	15.6142	23.2266	25.98	26.3057	gata transcription factor	CK vs D9	down
CRGY0213956	3.12746	3.9778	2.8879	0.583157	0.797266	1.13502	1.74299	1.42502	2.35221	WD40	CK vs D9	down
CRGY0203025	31.7676	35.3778	33.8446	9.04787	7.95444	8.38069	16.3122	16.4199	16.2491	disease resistance protein At3g14460-like	CK vs D9	down
CRGY0212134	12.4265	11.0401	11.446	3.1497	2.21992	3.4069	6.14472	6.91396	6.55967	PAS fold	CK vs D9	down
CRGY0207429	195.562	201.344	203.462	51.6452	51.0979	50.0688	76.2124	75.0125	81.3454	WD domain, G-beta repeat	CK vs D9	down
CRGY0227717	9.41593	7.56769	9.00443	1.93663	2.58671	2.11735	4.42744	6.5847	5.38616	zinc finger, C3HC4 type, domain containing protein, expressed	CK vs D9	down
CRGY0215628	0.479497	0.754194	0.475692	0.0868045	0.217866	0.125433	0.520612	0.440764	0.35586	BTB POZ domain-containing protein	CK vs D9	down
CRGY0207175	5.85402	4.50482	3.29555	1.01202	1.53255	0.976158	4.57447	7.46907	5.35101	Unknown	CK vs D9	down
CRGY0211776	0.489181	0.760499	0.788116	0.134682	0.22329	0.172759	0.734182	1.04896	0.529101	purine permease	CK vs D9	down
CRGY0205644	38.8421	43.2123	34.6845	9.09587	11.3391	9.64306	4.81593	6.34347	10.0312	NA	CK vs D9	down
CRGY0218067	20.5379	16.5666	22.2913	6.03518	6.04953	3.37783	103.32	95.0344	100.641	Unknown	CK vs D9	down
CRGY0203024	192.875	204.148	214.17	62.6137	48.9492	45.9937	121.951	69.3209	129.69	SUN domain containing ossification factor	CK vs D9	down
CRGY0203018	16.4816	19.4253	18.1048	4.806	5.24621	4.16379	8.8885	6.59598	8.54215	SUN domain containing ossification factor	CK vs D9	down
CRGY0220213	0.786213	0.924664	0.784088	0.208906	0.209196	0.241171	0.205711	0.0414268	0.378351	exostosin family	CK vs D9	down
CRGY0203011	18.9443	20.322	23.4399	5.20295	5.7657	5.65275	11.1706	9.09415	9.68201	disease resistance protein At3g14460-like	CK vs D9	down
CRGY0226196	63.7687	63.7257	68.5571	17.3908	18.0444	15.923	27.7805	24.6944	32.462	Pfam:DUF584	CK vs D9	down
CRGY0203840	10.3808	9.49512	11.4681	3.48127	2.48516	2.3396	6.59887	3.95936	3.66989	o-methyltransferase	CK vs D9	down
CRGY0205078	1.49208	1.85639	1.74154	0.517636	0.519448	0.313045	0.710985	0.784816	0.397256	Zinc finger, C3HC4 type (RING finger)	CK vs D9	down
CRGY0224128	77.2575	86.2912	73.8158	22.461	18.627	21.2619	67.4376	68.1591	73.2415	expressed protein	CK vs D9	down
CRGY0212584	7.4587	7.03953	8.55511	2.45022	2.46384	1.17924	1.84848	1.70268	3.69401	Unknown	CK vs D9	down
CRGY0215960	1.63769	1.26856	1.07178	0.552526	0.253638	0.247985	0.843951	1.51313	1.58503	cytochrome P450	CK vs D9	down
CRGY0215692	9.56365	13.8701	12.013	2.51888	3.10294	3.86552	2.03653	1.8953	1.56321	Myb-like DNA-binding domain	CK vs D9	down
CRGY0216062	47.8853	45.6179	44.1604	12.5919	12.1202	12.2713	13.7802	13.9652	12.0861	Glycosyltransferase	CK vs D9	down
CRGY0227380	21.4294	15.4441	18.934	3.5337	3.53735	8.19105	24.0031	18.75	25.5082	Unknown	CK vs D9	down
CRGY0228438	23.3941	21.1076	22.1624	6.16701	5.76132	6.12646	8.55356	8.53661	8.23962	glutamine synthetase	CK vs D9	down
CRGY0225639	351.363	350.942	337.525	91.3335	95.3533	98.1995	21.1406	23.4976	23.1705	Xyloglucan endo-transglycosylase	CK vs D9	down
CRGY0222629	146.189	149.048	163.127	44.0029	38.9575	41.6345	40.958	34.8534	37.0785	transcription factor	CK vs D9	down
CRGY0214123	3.15174	4.84108	4.54832	0.783145	1.5696	1.07169	4.49665	3.58166	4.82179	Invertase pectin methylesterase inhibitor family protein	CK vs D9	down
CRGY0220575	1.12302	0.759586	0.895884	0	0.612758	0.133651	1.75366	1.70717	1.22233	thaumatin-like protein	CK vs D9	down
CRGY0212014	0.92425	0.863485	0.941606	0.376412	0.281743	0.0914027	0.369693	0.413668	0.329168	UDP-glucuronate 4-epimerase	CK vs D9	down
CRGY0228843	49.7233	46.6483	43.2763	11.5798	13.5484	13.4018	19.0087	17.0852	17.7406	PB1	CK vs D9	down
CRGY0223387	1.14917	1.18837	1.19796	0.438163	0.118883	0.426253	0.595402	1.32023	1.09397	dehydration-responsive element-binding protein	CK vs D9	down
CRGY0207167	5.88758	4.89943	4.07217	1.16508	2.08382	0.883607	2.79005	2.21487	2.18153	Pollen Ole e 1 allergen and extensin	CK vs D9	down
CRGY0209627	117.354	113.987	104.849	33.7438	28.1108	32.2903	66.0697	69.8361	72.5929	Pollen-specific protein	CK vs D9	down
CRGY0206587	9.942	10.7469	8.25765	2.65218	2.8283	2.52144	2.01369	1.94142	1.8474	expressed protein	CK vs D9	down
CRGY0210671	1.69038	1.79298	1.07337	0.231094	0.386666	0.670468	0.993866	1.38176	0.78204	Pantetheine-phosphate adenylyltransferase	CK vs D9	down
CRGY0224500	11.4676	12.2875	11.1213	3.33452	2.77274	3.79831	8.07211	6.58864	5.96722	NA	CK vs D9	down
CRGY0206062	3.08315	3.05003	2.63788	0.782192	0.393728	1.33301	0.874641	0.670675	0.790606	Transferase family	CK vs D9	down
CRGY0223443	1.03783	1.44236	0.913415	0.459936	0.265275	0.254368	0.0656289	0	0	nudix (nucleoside diphosphate linked moiety X)-type motif 6	CK vs D9	down
CRGY0228223	3.45425	3.28706	4.60781	1.01796	0.5126	1.71603	1.53884	0.736897	0.513409	wiscott-Aldrich syndrome, C-terminal	CK vs D9	down
CRGY0216612	238.302	254.738	241.575	62.162	76.1519	71.5008	106.217	99.1587	100.248	lob domain-containing protein	CK vs D9	down
CRGY0228960	1.21268	1.24663	1.41947	0.474088	0.379192	0.275706	0.558295	0.74368	0.190248	NA	CK vs D9	down
CRGY0215258	10.5961	11.2318	11.5959	3.70095	2.99986	2.94356	7.14845	7.2108	8.44828	IQ	CK vs D9	down
CRGY0207203	7.67524	7.91946	8.12484	2.32315	2.38602	2.22335	1.7289	2.11939	2.31748	Di-glucose binding within endoplasmic reticulum	CK vs D9	down
CRGY0215523	17.7646	16.4412	15.9026	5.78828	4.46662	4.37948	7.8851	6.90215	6.45185	BTB POZ domain-containing protein	CK vs D9	down
CRGY0220246	2.94545	3.50396	3.27419	0.978571	0.653421	1.22055	2.80278	2.99827	2.46748	NA	CK vs D9	down
CRGY0226304	4.17914	9.32883	8.37497	1.24374	1.56544	3.56845	3.11046	3.49479	2.48234	exocyst complex	CK vs D9	down
CRGY0225762	2.8001	2.00024	1.64242	0.652219	0.822334	0.40075	0.61092	1.17092	1.05971	Unknown	CK vs D9	down
CRGY0225200	12.7023	12.2092	11.9762	3.7776	2.78871	4.27828	1.71835	5.1286	4.14072	Unknown	CK vs D9	down
CRGY0222672	67.5444	67.0325	71.8386	20.919	20.5957	19.4017	23.8805	23.7587	25.7763	WRKY transcription factor	CK vs D9	down
CRGY0211755	13.2194	10.1745	9.65277	3.29341	2.86987	3.58919	6.11707	3.42667	6.28112	LSD1 zinc finger domain containing protein, expressed	CK vs D9	down
CRGY0203128	12.231	9.93351	13.9419	4.00663	3.11812	3.33093	4.69317	4.56862	5.12188	aspartic proteinase	CK vs D9	down
CRGY0211793	6.54989	6.15208	5.34161	1.66707	1.89954	1.75465	2.27204	2.27569	1.92397	peroxidase	CK vs D9	down
CRGY0216332	47.7474	44.2851	49.0037	14.1134	14.9658	12.2739	7.84611	8.46948	7.26142	Plant protein of unknown function (DUF868)	CK vs D9	down
CRGY0230228	1.48009	1.32097	0.696213	0.0990244	0.690747	0.191289	0.39743	0.79744	0.403553	Unknown	CK vs D9	down
CRGY0221376	16.8546	18.65	19.243	4.30236	5.62363	6.42593	9.97378	10.8144	11.6428	zinc transporter	CK vs D9	down
CRGY0213317	15.305	18.303	5.22274	2.62226	3.71345	4.99937	9.47669	24.6732	14.2148	Unknown	CK vs D9	down
CRGY0209758	119.202	121.163	110.699	33.8409	35.1855	35.344	44.3298	40.9805	43.817	Tubulin is the major constituent of microtubules. It binds two moles of GTP, one at an exchangeable site on the beta chain and one at a non-exchangeable site on the alpha chain (By similarity)	CK vs D9	down
CRGY0202862	12.947	13.6039	13.5772	3.62279	5.27911	2.96251	3.91117	4.21734	6.66215	SAUR family protein source	CK vs D9	down
CRGY0203017	11.6299	10.7691	11.3566	3.59168	3.41452	3.04435	4.8006	5.59428	4.54385	disease resistance protein At3g14460-like	CK vs D9	down
CRGY0216706	5.71362	5.08169	4.94079	1.12178	2.05807	1.4183	0.367864	0.178569	0.921265	Unknown	CK vs D9	down
CRGY0213822	14.5826	14.6056	13.3905	4.78056	4.33285	3.85967	8.86516	8.11581	9.24705	ABC transporter G family member	CK vs D9	down
CRGY0212424	6.65819	6.73178	5.89668	1.6888	2.13782	1.91587	1.9159	2.11152	3.34809	transcription factor	CK vs D9	down
CRGY0212439	9.29133	9.51378	9.21415	2.58381	2.87545	3.07401	9.26688	9.39625	8.4547	amino acid	CK vs D9	down
CRGY0225718	16.536	17.562	15.9456	4.98817	4.92475	5.14421	3.45448	4.36876	4.07841	transcription factor	CK vs D9	down
CRGY0202591	2.83469	2.81441	2.1747	0.935036	1.04447	0.401482	1.03387	1.11491	1.56066	stem 28 kDa	CK vs D9	down
CRGY0219843	28.272	29.3836	27.5841	8.8558	8.79318	8.39755	10.8167	9.83231	9.98548	transferase activity, transferring hexosyl groups	CK vs D9	down
CRGY0220305	5.1925	6.39842	5.71774	1.96515	2.06003	1.27195	2.32683	2.58062	3.50995	Ethylene-overproduction protein	CK vs D9	down
CRGY0223503	17.0327	17.0332	16.2556	4.64393	5.60924	5.07887	10.1291	10.8998	10.658	beta-galactosidase	CK vs D9	down
CRGY0225218	112.285	108.959	106.198	31.6768	33.1376	35.5156	49.0851	51.5599	46.9387	NA	CK vs D9	down
CRGY0203545	12.5739	9.80813	14.2465	3.45838	2.324	5.47025	6.37292	3.70745	5.19029	TIFY 5A-like	CK vs D9	down
CRGY0228967	48.9625	49.1096	46.4942	14.6835	14.4634	15.2575	18.2894	18.3648	19.9363	Ubox domain-containing protein	CK vs D9	down
CRGY0212386	3.03677	4.425	3.95698	1.37257	0.921092	1.32197	0.792858	1.01328	1.50473	cellulose synthase-like protein	CK vs D9	down
CRGY0222524	2.41154	2.18188	1.51719	0.615953	0.803565	0.47706	0.361636	0.0609754	0.370331	NA	CK vs D9	down
CRGY0224974	52.3946	56.4846	49.0682	16.1589	16.0965	16.1684	21.5751	22.2797	21.6782	homeobox-leucine zipper protein	CK vs D9	down
CRGY0204153	43.5392	45.5363	41.0389	13.8711	12.6285	14.2538	15.5447	17.2717	15.307	Scarecrow-like protein	CK vs D9	down
CRGY0226661	8.40943	8.58186	7.68589	2.97447	2.38647	2.45596	1.63057	2.00864	0.998112	F-box protein	CK vs D9	down
CRGY0216372	0.639488	0.55954	0.616049	0.187532	0.151015	0.236295	0.0751156	0.0767861	0.116108	ATP binding DNA binding DNA-directed DNA polymerase	CK vs D9	down
CRGY0228477	0.416211	0.538109	0.876174	0.178859	0.176737	0.230329	1.02398	0.398535	0.689515	Leucine-rich repeat family protein	CK vs D9	down
CRGY0203903	9.74589	8.68107	7.72509	2.22541	3.14806	2.90265	1.94204	1.96494	2.3222	CBS domain-containing protein	CK vs D9	down
CRGY0205954	1.94487	1.31275	1.43312	0.459108	0.562773	0.444519	3.19278	3.67167	3.78313	Glycosylase	CK vs D9	down
CRGY0228867	16.2996	13.6887	14.3562	4.30097	5.21368	4.63733	4.62962	4.18337	4.41601	NA	CK vs D9	down
CRGY0220417	8.85906	6.93343	8.98177	1.60303	1.62118	4.62782	0.83091	1.46764	1.65332	NA	CK vs D9	down
CRGY0220031	1.74712	1.18061	1.28624	0.350479	0.35065	0.677527	0.471436	0.352901	0.363331	Peptidyl-prolyl cis-trans isomerase	CK vs D9	down
CRGY0218702	2.77967	3.26348	2.81597	0.924346	0.776046	1.15233	1.21997	1.44391	1.39365	WD domain, G-beta repeat	CK vs D9	down
CRGY0211970	20.3502	22.5794	18.2949	6.38876	7.50301	5.54418	8.91733	8.75024	9.02117	Zinc finger protein	CK vs D9	down
CRGY0225216	33.2144	33.9105	30.227	9.39372	11.7431	10.0823	5.46776	5.45677	7.10993	GDSL esterase lipase	CK vs D9	down
CRGY0216892	2.6441	2.97022	3.21686	1.16214	1.06974	0.630149	0.233258	0.282484	0.23961	NA	CK vs D9	down
CRGY0214926	4.77012	5.47053	5.87854	1.82071	1.60054	1.79374	2.78847	1.67882	2.26488	aspartic proteinase	CK vs D9	down
CRGY0203899	22.3054	21.5548	20.6216	7.31683	6.34341	7.32462	10.8018	9.99876	10.1917	sphingolipid	CK vs D9	down
CRGY0222673	3.15999	3.24561	3.91624	1.18213	0.845963	1.30985	0.673445	0.990436	0.341684	Unknown	CK vs D9	down
CRGY0211792	34.1536	32.8116	35.7233	10.7226	10.9976	11.6453	13.3391	12.696	12.1185	type I inositol-1,4,5-trisphosphate 5-phosphatase	CK vs D9	down
CRGY0212842	108.358	105.76	105.687	33.7914	34.0786	35.6288	28.2819	27.6295	25.3157	formamidase	CK vs D9	down
CRGY0203495	19.3076	20.4443	20.3133	6.05716	5.48874	7.82939	10.6244	10.8273	10.2872	BCL-2-associated athanogene	CK vs D9	down
CRGY0210268	20.0133	17.389	16.2313	5.1363	6.08399	6.49988	7.04622	6.91543	7.82309	transcription factor	CK vs D9	down
CRGY0212144	27.6558	27.5356	26.5943	9.51342	8.72831	8.33105	15.8396	17.8264	15.3574	PAS fold	CK vs D9	down
CRGY0219919	8.29452	8.07054	8.99918	2.14893	2.80559	3.3622	3.53704	2.78811	2.54188	Peptidyl-prolyl cis-trans isomerase	CK vs D9	down
CRGY0207290	0.723432	0.915999	0.833037	0.3077	0.206951	0.298737	0.479565	0.33281	0.47691	Pfam:DZC	CK vs D9	down
CRGY0226224	17.6687	23.1135	17.6069	7.56733	6.43407	5.55115	13.7406	15.7965	13.8025	Unknown	CK vs D9	down
CRGY0228604	13.9088	19.2718	25.534	6.14382	6.18037	6.71993	0.888857	3.21017	0.884166	Myb-like DNA-binding domain	CK vs D9	down
CRGY0210245	208.521	205.83	203.2	68.1908	69.0287	66.6355	59.1097	56.5086	61.1523	serine threonine-protein kinase	CK vs D9	down
CRGY0210178	8.20904	9.15487	7.9436	2.46889	2.62639	3.32249	6.72333	8.75122	7.51408	Carboxylesterase	CK vs D9	down
CRGY0223287	3.46309	4.7192	2.86432	1.51616	0.709915	1.46751	0.627876	1.06699	1.27954	Unknown	CK vs D9	down
CRGY0202909	0.765627	1.07078	1.00371	0.347135	0.273731	0.33649	0.512304	0.376831	0.415945	leucine-rich repeat receptor-like kinase	CK vs D9	down
CRGY0214045	4.71398	5.28684	4.11073	1.70971	1.37313	1.66473	0.849861	0.939405	1.39999	K-box region	CK vs D9	down
CRGY0227236	50.6727	51.5809	48.8464	15.1883	16.777	19.0383	12.4233	9.31531	11.9049	Pollen proteins Ole e I like	CK vs D9	down
CRGY0230331	4.15053	4.44592	3.79279	1.34642	1.43685	1.3896	1.08935	1.4998	1.54094	Protein of unknown function (DUF1191)	CK vs D9	down
CRGY0207729	1.41463	1.46453	1.12137	0.336799	0.503597	0.489865	0.0866031	0.168756	0.0878351	Unknown	CK vs D9	down
CRGY0215866	292.357	345.973	305.696	102.264	104.522	109.369	61.2479	51.6576	49.8184	Calcium-binding allergen Ole e	CK vs D9	down
CRGY0212504	6.61248	5.34879	6.18081	2.26587	2.23124	1.64812	1.46874	1.57702	1.93181	1-aminocyclopropane-1-carboxylate synthase	CK vs D9	down
CRGY0205237	1.26305	1.22795	1.5101	0.446014	0.479847	0.431001	0.377625	0.515646	0.280011	cytochrome P450	CK vs D9	down
CRGY0230400	4.75529	5.68251	5.27166	1.73158	1.80135	1.76925	1.19889	0.876192	1.47299	Transcription factor	CK vs D9	down
CRGY0223176	2.59988	2.23041	2.2178	0.822602	0.877333	0.688647	3.48468	2.94457	2.91629	Hydrolyzes glycerol-phospholipids at the terminal phosphodiesteric bond (By similarity)	CK vs D9	down
CRGY0212188	108.342	102.779	105.067	33.1446	38.1262	36.1585	88.8742	87.0421	89.2522	Tubulin is the major constituent of microtubules. It binds two moles of GTP, one at an exchangeable site on the beta chain and one at a non-exchangeable site on the alpha chain (By similarity)	CK vs D9	down
CRGY0208565	71.0726	72.1724	69.2331	24.9333	23.4875	24.0502	22.5099	18.8835	18.7617	Protein of unknown function (DUF793)	CK vs D9	down
CRGY0212051	0.803116	0.928382	0.711106	0.2833	0.240521	0.316638	0.300858	0.456502	0.441105	LRR receptor-like serine threonine-protein kinase	CK vs D9	down
CRGY0220844	26.0648	23.2718	24.3782	7.86073	9.04263	8.02241	11.875	12.9119	11.5994	finger protein	CK vs D9	down
CRGY0212922	534.215	551.642	509.602	173.306	181.484	188.118	474.366	569.187	564.171	Unknown	CK vs D9	down
CRGY0215951	10.6607	10.0267	7.65281	3.24142	2.87644	3.47505	1.44231	2.64523	1.26188	calcium-binding protein	CK vs D9	down
CRGY0215868	1.46123	1.39498	0.862223	0.645594	0.537055	0.104227	0.105918	0.406149	0.631689	thaumatin-like	CK vs D9	down
CRGY0219058	8.28211	8.91896	8.03436	3.01789	2.65072	2.89736	4.57769	6.46748	4.98139	ring finger and CHY zinc finger	CK vs D9	down
CRGY0226305	11.0908	11.6268	15.676	5.22242	3.67944	4.4481	4.68578	4.82453	5.01267	exocyst complex	CK vs D9	down
CRGY0203013	14.8087	17.0755	15.5322	5.89099	4.59948	5.92481	9.55363	10.0481	9.41524	disease resistance protein At3g14460-like	CK vs D9	down
CRGY0216292	5.91971	6.36208	5.75756	1.89326	1.98702	2.34939	1.8139	1.75796	1.68628	LRR receptor-like serine threonine-protein kinase	CK vs D9	down
CRGY0213116	8.84501	7.3801	7.36584	2.31978	3.1729	2.70409	3.47714	2.71651	3.36602	NA	CK vs D9	down
CRGY0217728	5.79741	6.21503	4.83857	1.87139	2.12803	1.81749	1.72436	1.23976	1.91163	PCF11, cleavage and polyadenylation factor subunit, homolog (S. cerevisiae)	CK vs D9	down
CRGY0217673	16.5561	15.6443	15.0853	4.57116	5.50824	6.22913	13.5906	13.2502	14.1728	transcription factor	CK vs D9	down
CRGY0210382	11.8008	12.2093	12.5508	4.17571	3.94425	4.69302	8.827	8.73496	7.50052	peroxidase	CK vs D9	down
CRGY0218097	1.00016	1.29801	1.45826	0.315703	0.378221	0.61382	6.5163	7.3899	7.13933	Unknown	CK vs D9	down
CRGY0209241	2.74753	2.81856	2.71087	0.599615	1.13376	1.22983	0.655755	1.23548	1.1231	Clathrin assembly protein	CK vs D9	down
CRGY0205087	1.16334	1.44998	1.85139	0.5871	0.417502	0.566739	0.751703	0.578363	0.0845525	Transcription factor	CK vs D9	down
CRGY0216420	13.9678	16.022	12.6738	5.1474	4.74341	5.07096	3.44163	3.37965	6.23194	trypsin and protease inhibitor family protein Kunitz family protein	CK vs D9	down
CRGY0224106	3.75475	4.95262	3.61091	1.51396	1.21458	1.60204	2.09904	2.06784	0.608932	NA	CK vs D9	down
CRGY0204343	110.928	119.32	115.46	40.0584	39.9185	39.9993	71.2347	70.3234	75.5367	reductase	CK vs D9	down
CRGY0227596	2.16146	2.68442	2.00175	1.18316	0.548939	0.619021	0.362146	0.993873	1.10964	STYKc	CK vs D9	down
CRGY0224588	54.7247	57.775	56.0285	19.0798	19.2635	21.1873	20.2613	19.6949	20.0599	fasciclin-like arabinogalactan protein	CK vs D9	down
CRGY0218300	173.539	175.682	163.323	49.354	64.8463	65.7344	134.105	140.866	127.451	NA	CK vs D9	down
CRGY0203740	4.17206	4.82007	4.27875	1.90792	1.4912	1.35783	5.43317	5.50921	4.8222	LRR receptor-like serine threonine-protein kinase	CK vs D9	down
CRGY0225348	0.588838	1.05296	0.75115	0.372942	0.267469	0.206906	0.215816	0.546153	0.388193	NA	CK vs D9	down
CRGY0226832	2.33837	2.2663	2.14425	0.896748	0.73538	0.764988	1.14372	1.38068	1.19843	Xenotropic and polytropic retrovirus receptor 1	CK vs D9	down
CRGY0212454	466.347	420.073	424.952	164.968	152.602	148.119	224.202	220.457	222.708	Unknown	CK vs D9	down
CRGY0206301	0.736955	0.912859	0.841099	0.318325	0.26451	0.306682	0.628251	0.368239	0.319343	serine threonine-protein kinase	CK vs D9	down
CRGY0213160	6.75833	5.98918	5.43776	1.84684	2.00908	2.63088	5.49588	5.84659	5.68162	Oxidoreductase short chain dehydrogenase reductase family	CK vs D9	down
CRGY0231124	56.1963	51.1678	55.2251	17.4851	20.325	20.9424	11.5576	10.4261	13.0608	Leucine-rich repeat	CK vs D9	down
CRGY0220700	3.11403	3.24042	3.39519	1.04918	1.3188	1.07951	2.63617	2.58843	2.47555	U-box domain-containing protein 15-like	CK vs D9	down
CRGY0202872	1.0104	1.2218	0.59463	0.297569	0.299371	0.404452	1.13422	1.38527	0.977457	GDSL esterase lipase	CK vs D9	down
CRGY0214004	1.98746	2.53956	1.78545	0.824065	0.778729	0.672243	0.125546	0.422715	0.341938	Mate efflux family protein	CK vs D9	down
CRGY0204462	7.84649	7.63277	7.53277	2.97368	2.72646	2.5795	1.89707	1.79812	0.539992	Unknown	CK vs D9	down
CRGY0213521	55.2576	53.0575	54.0902	19.3693	19.2282	19.7872	22.1003	20.7801	22.6615	Eukaryotic aspartyl protease	CK vs D9	down
CRGY0223381	15.485	16.6121	21.4469	4.73161	7.14931	7.42899	17.9422	14.8703	18.7265	Zinc finger, C3HC4 type (RING finger)	CK vs D9	down
CRGY0219244	355.251	378.816	344.654	120.786	135.499	130.552	123.277	132.954	134.351	Bifunctional monodehydroascorbate reductase and carbonic anhydrase	CK vs D9	down
CRGY0211073	136.837	132.529	135.936	49.4339	47.9889	46.8703	37.1792	35.561	35.0138	Carrier protein that may be involved in membrane- trafficking events associated with cell plate formation during cytokinesis. Binds to some hydrophobic molecules such as phosphoinositides and promotes their transfer between the different cellular sites (By similarity)	CK vs D9	down
CRGY0204821	1.99281	1.77355	2.30224	0.736486	0.917003	0.533567	1.16309	0.977185	1.62679	RING-H2 finger protein	CK vs D9	down
CRGY0228753	5.68657	8.90406	5.8159	3.64796	1.30136	2.49617	3.66999	3.38756	4.39246	Transcription factor	CK vs D9	down
CRGY0202528	274.313	283.07	271.981	100.303	101.034	98.7537	157.649	168.148	168.018	Aquaporin	CK vs D9	down
CRGY0225191	29.586	28.3774	29.0061	10.8206	10.6679	9.86714	7.21403	7.20433	8.18117	Transcription factor	CK vs D9	down
CRGY0213013	4.61184	4.09004	5.06546	1.87741	1.54467	1.56912	3.35701	3.99785	3.38128	receptor-like cytosolic serine threonine-protein kinase RBK1-like	CK vs D9	down
CRGY0224295	11.4057	12.0213	9.82977	4.17081	4.15626	3.63946	6.13646	6.40677	4.86504	Unknown	CK vs D9	down
CRGY0220774	5.94142	3.86961	5.16503	2.75629	1.23003	1.46364	5.51247	6.45503	4.30529	ocs element-binding factor 1	CK vs D9	down
CRGY0223322	1.12913	1.36924	0.945703	0.322804	0.564588	0.389106	0.157778	0.396488	0.320005	NA	CK vs D9	down
CRGY0200850	4.32765	3.52586	5.06076	1.79642	1.20895	1.731	4.47471	5.15808	4.4905	MLP-like protein	CK vs D9	down
CRGY0205681	1.50172	2.07257	1.97148	0.665504	0.849309	0.526639	1.18611	1.55326	0.851577	DHHC palmitoyltransferase	CK vs D9	down
CRGY0217082	3.44675	3.72475	3.4955	1.35276	1.48737	1.11072	2.5624	1.98651	2.23282	Nodulin-like	CK vs D9	down
CRGY0207165	7.59643	10.6298	8.53479	3.65893	2.54364	3.54161	1.9699	3.74772	1.68869	Auxin responsive protein	CK vs D9	down
CRGY0211331	30.3509	33.7865	30.8648	11.2463	11.1994	12.4766	5.3681	3.8808	4.29609	(NAC) domain-containing protein	CK vs D9	down
CRGY0209514	2.64985	1.23518	2.29901	0.481537	0.726478	1.05239	1.68799	2.30101	1.36206	sugar transporter	CK vs D9	down
CRGY0229926	3.41614	2.90112	3.78578	1.14898	1.47069	1.11373	2.93879	2.30764	2.63771	B3 domain-containing protein	CK vs D9	down
CRGY0229664	1.44636	1.81996	1.92765	0.80253	0.337083	0.773853	0.862167	0.854069	0.936342	Auxin-induced protein	CK vs D9	down
CRGY0207208	17.2657	14.9994	12.6501	6.51904	4.86324	5.28398	8.12432	11.6275	11.1076	Carrier of the growing fatty acid chain in fatty acid biosynthesis (By similarity)	CK vs D9	down
CRGY0209893	13.0616	11.2262	12.0789	4.66053	4.96682	3.91366	6.11575	5.15785	5.70936	UDP-Glycosyltransferase	CK vs D9	down
CRGY0227211	2.51265	2.19644	2.01066	0.980615	1.05209	0.475783	1.03153	0.97179	0.632411	FAS1	CK vs D9	down
CRGY0213122	15.4132	15.1361	16.2105	6.32784	5.20138	5.98311	16.0262	15.5657	15.5625	subtilisin-like	CK vs D9	down
CRGY0227849	9.45826	8.62684	9.43172	3.00788	3.50459	3.73942	6.51596	6.49169	6.84206	Ankyrin repeat-containing protein	CK vs D9	down
CRGY0213977	34.2827	32.9074	33.6527	13.6073	11.7577	12.4053	14.9952	16.9708	12.9926	Rhomboid	CK vs D9	down
CRGY0225840	6.07407	5.45671	4.52519	2.23228	1.81105	1.97808	2.8427	4.34982	3.50662	Unknown	CK vs D9	down
CRGY0203418	4.20079	4.57325	4.25609	1.44252	1.74297	1.67397	6.45078	6.02823	5.19474	Mannan endo-1,4-beta-mannosidase	CK vs D9	down
CRGY0217741	22.6206	20.6694	18.0935	6.6459	7.24281	8.80971	15.6365	16.603	20.249	Unknown	CK vs D9	down
CRGY0216177	45.8718	50.2776	47.097	17.7283	18.4759	17.5221	19.0254	20.6059	19.8251	Ubox domain-containing protein	CK vs D9	down
CRGY0217877	71.0864	68.5824	67.8296	24.3361	26.8274	27.2714	33.2582	37.794	36.7962	aspartic proteinase	CK vs D9	down
CRGY0209260	1.15046	1.26072	1.22394	0.271361	0.599983	0.498917	0.546471	0.666085	0.365058	cellulose synthase A catalytic subunit	CK vs D9	down
CRGY0218703	1.75263	2.3912	2.7519	0.823314	0.646781	1.13512	1.69613	1.58879	1.31789	WD domain, G-beta repeat	CK vs D9	down
CRGY0218654	6.40774	5.99346	5.55412	2.55423	1.87029	2.38683	2.4084	2.33736	2.75237	glycoside hydrolase family 28 protein	CK vs D9	down
CRGY0207894	39.0063	39.0941	38.2605	15.748	13.1605	14.4881	26.725	23.1914	25.1185	ribose 5-phosphate isomerase A	CK vs D9	down
CRGY0223135	171.464	182.775	171.163	67.3402	63.3005	67.5974	59.9679	58.096	58.043	AAI	CK vs D9	down
CRGY0212131	41.3043	43.8326	40.4296	14.3119	15.2495	18.3736	23.4535	25.8622	23.3419	Rhomboid	CK vs D9	down
CRGY0227279	25.8493	26.2415	25.5719	10.0851	9.74543	9.60326	19.3484	18.0801	18.8588	inducer of cbf expression	CK vs D9	down
CRGY0207518	3.55344	3.27475	3.80731	1.27825	1.4363	1.33697	2.66928	2.96292	2.81886	Non-catalytic subunit	CK vs D9	down
CRGY0228225	7.34005	7.26752	7.92692	2.89749	2.70739	2.99957	3.75224	3.34228	3.56944	probably inactive leucine-rich repeat receptor-like protein kinase	CK vs D9	down
CRGY0216637	2.96967	2.95188	3.51042	1.18931	1.2487	1.15407	1.22669	1.05971	1.1661	abscisic acid receptor	CK vs D9	down
CRGY0220804	43.7882	43.1731	35.7711	16.1295	13.3344	16.6616	12.6689	12.5739	13.1048	transcription factor	CK vs D9	down
CRGY0226646	35.4018	44.9148	40.6983	15.0773	14.6973	16.4452	31.2144	21.4273	28.3601	Pollen proteins Ole e I like	CK vs D9	down
CRGY0220201	17.7123	19.0256	18.0407	6.72406	7.15709	7.24639	8.3575	8.57677	8.07617	inactive leucine-rich repeat receptor-like protein kinase	CK vs D9	down
CRGY0216421	65.5102	67.1755	66.4728	27.2597	25.8064	22.9112	24.4331	26.2438	26.016	GEM-like protein	CK vs D9	down
CRGY0226322	15.5096	16.7013	17.7149	6.378	6.98358	5.96425	6.88285	6.82849	7.08998	exocyst complex	CK vs D9	down
CRGY0216474	0.777944	0.728143	0.941079	0.356361	0.415009	0.17211	0.941519	0.777496	0.783914	transcription factor	CK vs D9	down
CRGY0230205	8.25462	7.3736	10.5336	2.67444	3.59068	3.72426	7.17174	8.50269	8.3746	Thioredoxin	CK vs D9	down
CRGY0221332	1.40121	1.69695	1.45948	0.605019	0.556011	0.587999	1.82118	1.15829	1.29033	aspartic proteinase	CK vs D9	down
CRGY0215805	0.929245	1.40145	1.55393	0.542944	0.425558	0.528656	0.270247	0.31322	0.277311	Calmodulin binding	CK vs D9	down
CRGY0223756	4.41799	4.49826	5.11935	1.87714	1.76861	1.78852	1.68229	1.975	1.20186	Leucine-rich repeat receptor-like protein kinase	CK vs D9	down
CRGY0200429	18.8769	21.3432	24.4928	6.95626	9.39001	8.58454	5.92667	4.02262	4.90528	Plastocyanin-like domain	CK vs D9	down
CRGY0216192	344.454	365.498	380.936	142.76	129.683	146.731	202.805	185.265	173.85	NA	CK vs D9	down
CRGY0211561	11.366	10.8357	9.67657	4.18531	4.07094	3.96989	3.2562	3.49401	3.50351	F-box kelch-repeat protein	CK vs D9	down
CRGY0207861	185.932	195.97	189.997	72.662	73.303	75.4418	132.58	138.455	139.881	auxin efflux carrier	CK vs D9	down
CRGY0220725	81.1131	96.285	85.579	35.0684	32.4015	35.6935	68.3637	59.3964	65.6179	NA	CK vs D9	down
CRGY0226870	1.96245	1.91466	1.30011	1.40519	0.302119	0.291434	1.40316	2.94707	2.92651	Gibberellin-regulated protein	CK vs D9	down
CRGY0211751	3.01866	3.08373	2.57166	1.06864	1.00931	1.28106	0.685413	1.19171	1.27751	NAC domain containing protein	CK vs D9	down
CRGY0212326	33.286	32.314	34.5466	13.3269	11.9709	13.7927	29.8019	30.7694	31.5758	metal-nicotianamine transporter	CK vs D9	down
CRGY0223194	10.8364	10.3679	10.7877	4.45345	4.34501	3.67014	2.83921	2.80945	2.91499	Nitrate transporter	CK vs D9	down
CRGY0220308	2.24356	2.37332	2.14481	0.975967	0.77344	0.916352	1.54602	1.84901	1.52426	receptor kinase	CK vs D9	down
CRGY0230340	3.49377	3.66104	3.95541	1.38724	1.34065	1.6174	3.91516	3.59393	3.24405	G-type lectin S-receptor-like serine threonine-protein kinase SD3-1-like	CK vs D9	down
CRGY0211384	1.69449	2.27886	1.97927	1.09944	0.479825	0.7704	1.03885	0.763976	1.06215	CRAL/TRIO, N-terminal domain	CK vs D9	down
CRGY0217014	1.53111	1.75826	1.74335	0.60186	0.716934	0.652262	1.28105	1.30333	1.30268	Pleiotropic drug resistance protein	CK vs D9	down
CRGY0203737	270.437	270.634	260.159	104.882	101.825	105.342	153.143	158.771	156.862	CBL-interacting protein kinase	CK vs D9	down
CRGY0209567	12.9368	12.1857	14.6149	5.70665	4.61194	5.15638	4.52951	3.87288	3.40488	expressed protein	CK vs D9	down
CRGY0216603	6.06915	7.03603	4.87383	1.78431	2.23947	2.99077	3.94847	3.86613	3.80883	Myb-like DNA-binding domain	CK vs D9	down
CRGY0218934	54.3431	53.5626	55.7674	22.8852	20.4834	21.1248	24.2243	24.4843	24.5703	Lysosomal Pro-X	CK vs D9	down
CRGY0205026	1.22485	1.16312	0.956196	0.262348	0.787045	0.254101	0.347626	0.833688	0.757579	NA	CK vs D9	down
CRGY0206208	67.2025	67.4121	70.2011	28.4517	24.8276	26.6969	31.9128	30.0168	29.6482	Auxin-induced protein	CK vs D9	down
CRGY0200842	28.5565	25.3429	27.4703	11.7273	7.69953	12.6979	16.9808	24.9636	20.2447	MLP-like protein	CK vs D9	down
CRGY0214924	1.27588	1.61981	2.99557	0.535207	1.06485	0.728665	0.737105	0.417243	0.64208	Eukaryotic aspartyl protease	CK vs D9	down
CRGY0229480	6.51054	6.05846	8.37888	3.60325	1.96828	2.67984	6.03092	5.58823	6.53769	phosphatase 2C	CK vs D9	down
CRGY0220008	20.7316	16.9109	19.9577	7.53292	7.5018	7.39195	15.3618	13.1339	15.0876	LURP-one-related	CK vs D9	down
CRGY0224248	5.49058	5.07751	4.96091	1.81308	2.04992	2.28715	3.50604	2.77182	2.70477	receptor-like protein kinase At1g80640-like	CK vs D9	down
CRGY0230967	3.43138	3.771	3.81953	1.65219	1.35311	1.40002	1.95529	2.14013	2.19056	LRR receptor-like serine threonine-protein kinase	CK vs D9	down
CRGY0211215	2.08863	1.98005	2.19962	0.951306	0.740194	0.819745	0.832537	0.731347	0.634924	U-box domain-containing protein	CK vs D9	down
CRGY0226623	131.182	122.503	122.161	49.0533	50.4525	50.9069	51.4955	56.0439	56.1199	glucan endo-1,3-beta-glucosidase	CK vs D9	down
CRGY0218516	104.365	115.361	106.786	39.8802	44.5156	45.5121	59.0499	59.7434	61.1893	Catalyzes the formation of S-adenosylmethionine from methionine and ATP (By similarity)	CK vs D9	down
CRGY0229110	2.2019	2.30825	2.1382	0.674609	0.758196	1.23324	0.865534	0.82689	0.762206	transport inhibitor response	CK vs D9	down
CRGY0210325	45.7042	52.8477	47.6348	21.0235	17.2026	18.9434	14.2737	13.8698	12.6892	ZF-HD homeobox protein	CK vs D9	down
CRGY0215590	2.39268	2.4887	2.56138	1.51509	0.924328	0.614574	1.37504	1.16902	1.91586	NA	CK vs D9	down
CRGY0205769	1.25089	1.42259	0.834959	0.54681	0.417045	0.436747	0.958269	0.906996	0.850651	NA	CK vs D9	down
CRGY0230368	12.4536	14.2201	12.7884	4.68113	5.7578	5.36628	3.14082	2.93195	3.79922	subtilisin-like protease-like	CK vs D9	down
CRGY0205970	39.0495	36.5879	37.2295	17.4724	14.8635	12.8645	9.28639	8.30176	9.91465	Protein of unknown function, DUF538	CK vs D9	down
CRGY0218322	3.95105	4.25319	3.24084	1.54128	1.47317	1.59998	3.39184	3.51151	2.89142	NA	CK vs D9	down
CRGY0228214	138.318	148.406	139.277	58.8477	56.1277	55.9166	32.0144	32.5425	34.1231	pectinesterase	CK vs D9	down
CRGY0212461	5.20583	5.15846	6.00191	2.10096	2.22042	2.32866	3.69855	3.73942	4.28878	inactive receptor kinase	CK vs D9	down
CRGY0229680	0.959495	1.35935	0.850729	0.444806	0.524193	0.314569	0.399587	0.397276	0.324357	Late embryogenesis abundant protein	CK vs D9	down
CRGY0212387	2.40484	2.28172	2.73178	1.09804	1.26388	0.654515	0.539797	0.58453	0.678469	cellulose synthase-like protein	CK vs D9	down
CRGY0218185	122.282	123.352	114.352	50.3394	48.7744	47.5702	63.7231	63.0141	70.113	3-ketoacyl-coa synthase	CK vs D9	down
CRGY0201356	2.46575	2.68423	2.50005	1.02309	0.738747	1.3466	1.85823	1.03197	1.8111	NA	CK vs D9	down
CRGY0214892	151.76	154.424	147.51	61.3446	59.9918	62.2036	90.4409	94.3292	94.681	transcription factor	CK vs D9	down
CRGY0223087	20.2748	18.6303	15.5072	7.57786	7.20724	7.43671	11.0672	11.0889	10.4429	Inherit from NOG: Serine-rich	CK vs D9	down
CRGY0217309	1.49274	1.19229	1.09681	0.373704	0.523065	0.64732	0.877426	0.661017	0.446615	UDP-glycosyltransferase	CK vs D9	down
CRGY0215003	6.3671	6.10074	6.08862	2.51572	2.93578	2.1971	3.44116	3.25127	5.12866	Peptidase of plants and bacteria	CK vs D9	down
CRGY0203818	1.02739	0.903923	0.855864	0.294635	0.464026	0.388346	0.395323	0.29558	0.40535	glutamate receptor	CK vs D9	down
CRGY0217208	11.1019	11.0564	10.7813	4.57011	4.30814	4.69745	4.49101	4.31577	4.25357	subtilase family	CK vs D9	down
CRGY0217372	39.6949	41.9986	41.3978	17.7771	15.3757	17.0844	16.2018	15.8117	18.3271	zinc finger	CK vs D9	down
CRGY0217899	13.4375	24.4143	25.938	6.90197	7.76445	11.7364	6.2047	9.78214	6.98787	NA	CK vs D9	down
CRGY0205339	0.861276	1.07642	0.627941	0.251141	0.376304	0.426226	0.186752	0.245661	0.3158	GDSL esterase lipase	CK vs D9	down
CRGY0202650	7.77521	8.62642	8.29418	3.29867	3.60936	3.36269	9.83712	10.0883	9.53433	ABC transporter C family member	CK vs D9	down
CRGY0209878	6.27416	3.05674	4.13821	2.24203	1.69213	1.66345	1.86899	1.89233	2.87048	RNA binding motif protein	CK vs D9	down
CRGY0215522	15.1648	16.958	17.1959	6.66563	6.84771	7.05321	8.83692	8.58531	10.6274	Scarecrow-like protein	CK vs D9	down
CRGY0215344	2.63142	2.38521	2.49477	1.07692	1.06927	0.980812	1.9176	1.73065	1.75484	glucan endo-1-3-beta-glucosidase	CK vs D9	down
CRGY0206214	420.912	424.127	536.142	182.82	205.108	173.347	345.878	330.777	366.549	photosystem ii reaction center w	CK vs D9	down
CRGY0230749	1.14334	0.95601	0.976392	0.442258	0.354081	0.472229	0.531921	0.223379	0.500352	serine threonine-protein kinase	CK vs D9	down
CRGY0213705	7.044	6.7711	4.58853	2.66222	2.56385	2.46067	2.60924	3.4907	3.97701	finger protein	CK vs D9	down
CRGY0213802	25.0879	23.4505	24.9714	10.5803	8.78044	10.9293	9.92649	8.27797	9.44572	membrane-associated kinase regulator 2-like	CK vs D9	down
CRGY0200773	6.64005	6.82	6.45314	2.53563	2.92611	2.82602	1.71615	1.68826	2.11803	resistance protein	CK vs D9	down
CRGY0210003	21.8586	21.6234	21.2563	11.9225	7.14678	7.95263	16.3039	16.052	16.9129	Leucine carboxyl methyltransferase	CK vs D9	down
CRGY0206988	3.17602	3.97161	3.61671	1.51823	1.62841	1.36711	1.29536	1.60387	1.74049	STYKc	CK vs D9	down
CRGY0223859	12.9716	16.5459	16.4786	7.11489	6.39416	5.63627	12.205	13.9523	10.7356	NA	CK vs D9	down
CRGY0207188	6.1997	7.11245	4.3693	2.35435	1.66564	3.35479	2.46227	2.75548	5.42143	Somatic embryogenesis receptor kinase	CK vs D9	down
CRGY0202951	1.99374	1.66823	1.44734	0.613184	0.517226	0.994358	2.2847	2.7277	2.09549	cysteine-rich repeat secretory protein	CK vs D9	down
CRGY0212567	0.587417	0.895736	0.683291	0.340816	0.372253	0.180755	0.248018	0.500836	0.349386	Monosaccharide-sensing protein	CK vs D9	down
CRGY0208044	1.03531	2.01134	1.40733	0.696048	0.583258	0.562667	0.232404	0.113921	1.05516	Unknown	CK vs D9	down
CRGY0211917	0.95352	0.91135	0.595201	0.3704	0.44805	0.215842	0.521831	0.669075	0.83659	Protein of unknown function, DUF547	CK vs D9	down
CRGY0229562	23.5194	21.4996	29.1545	6.74081	9.77458	15.2831	25.3624	31.2675	17.9028	Unknown	CK vs D9	down
CRGY0227365	0.477776	0.63872	0.688853	0.182336	0.43894	0.141385	1.51889	2.06579	2.15323	NA	CK vs D9	down
CRGY0215333	272.611	276.322	262.449	114.721	114.985	116.756	193.457	190.017	194.358	Nitrate transporter	CK vs D9	down
CRGY0216279	18.7028	20.4701	19.4829	8.78609	8.1202	8.32748	14.1906	13.2001	15.0636	LRR receptor-like serine threonine-protein kinase	CK vs D9	down
CRGY0218636	12.1204	11.7886	11.2338	4.99958	4.75279	5.18959	6.38727	6.60035	6.39073	cobra-like protein	CK vs D9	down
CRGY0203473	5.44783	4.85816	5.08401	2.33569	2.04409	2.22401	3.47148	3.43382	4.35791	cationic amino acid transporter	CK vs D9	down
CRGY0212973	907.298	876.952	855.68	373.276	380.056	371.689	827.586	863.841	871.173	interconversion of serine and glycine (By similarity)	CK vs D9	down
CRGY0230409	49.1677	46.556	46.0534	19.9007	22.6233	18.1424	14.7223	15.5366	14.9047	Inactive receptor kinase	CK vs D9	down
CRGY0202724	28.4395	29.9343	28.9705	11.7317	12.8704	12.7027	41.6616	41.6946	40.5105	beta-galactosidase	CK vs D9	down
CRGY0211752	5.88111	6.31453	7.12733	2.83558	2.01191	3.52865	5.32722	4.80728	3.96876	TLD	CK vs D9	down
CRGY0229682	2.33509	2.12006	2.468	0.916508	0.653368	1.39454	1.92436	1.92825	2.2137	harpin-induced protein 1 domain containing protein	CK vs D9	down
CRGY0207464	1.77253	1.86422	1.82938	0.663907	0.863927	0.832641	0.454281	0.325948	0.329534	Nodulin MtN21 family protein	CK vs D9	down
CRGY0200926	1189.9	1151.14	1094.34	471.185	482.248	510.236	935.768	1105.72	1006.35	MLP-like protein	CK vs D9	down
CRGY0203259	10.2432	11.8867	10.2342	4.10603	3.61821	6.17166	5.68663	5.85175	6.07719	GDP-fucose protein O-fucosyltransferase	CK vs D9	down
CRGY0215383	32.5133	32.9743	36.9769	15.9446	15.6608	12.7897	20.0767	18.3513	19.4057	NA	CK vs D9	down
CRGY0219716	19.2038	19.7245	19.3048	8.45634	8.32666	8.37217	12.9843	14.9714	14.3996	NA	CK vs D9	down
CRGY0208651	45.0439	60.1662	48.2119	30.0384	19.0869	17.385	36.0115	50.3253	45.1283	Domain of unknown function (DUF3511)	CK vs D9	down
CRGY0207323	1.87114	2.60011	2.04354	0.937085	0.991304	0.90753	0.894101	0.495805	0.555181	LRR receptor-like serine threonine-protein kinase	CK vs D9	down
CRGY0216602	31.191	31.0049	32.3326	13.3171	13.511	13.9461	27.3113	27.8588	28.1219	transcription factor	CK vs D9	down
CRGY0212025	1.31485	1.68001	1.56743	0.367519	0.809826	0.782979	1.73425	1.52186	1.79269	NA	CK vs D9	down
CRGY0203855	173.667	164.093	177.848	76.2181	76.5027	72.9551	87.1002	99.4888	99.5257	NA	CK vs D9	down
CRGY0227459	34.8643	30.7993	31.1198	14.0057	15.3266	12.9535	20.0651	21.13	22.4915	Pollen Ole e 1 allergen and extensin	CK vs D9	down
CRGY0209080	20.8755	23.9902	20.2797	9.35564	8.44965	10.6142	30.4424	28.9727	27.3024	Inherit from NOG: Senescence-inducible chloroplast stay-green protein	CK vs D9	down
CRGY0217338	3.19011	2.9884	3.41605	1.11582	1.57946	1.52681	2.92966	3.94508	3.44809	transporter	CK vs D9	down
CRGY0207402	2.42987	2.98659	3.3511	1.58083	1.19354	1.05079	1.46311	2.62145	1.288	Protein of unknown function (DUF2930)	CK vs D9	down
CRGY0205811	7478.29	7360.04	7102.42	3215.48	3207.91	3234.92	4928.46	5178.35	5008.26	26S protease regulatory subunit	CK vs D9	down
CRGY0211668	6.55902	5.60406	6.38509	2.73278	2.87424	2.49613	1.08512	1.13711	1.3165	NA	CK vs D9	down
CRGY0213404	6.57391	6.68153	6.1185	2.95612	3.07079	2.4795	3.46122	3.09044	3.51765	gata transcription factor	CK vs D9	down
CRGY0206780	6.5185	7.75872	5.91512	4.4259	2.6881	1.98413	1.19204	4.76011	3.29606	Unknown	CK vs D9	down
CRGY0231021	43.1433	34.6216	41.183	18.6743	17.6627	16.4469	37.0761	44.1617	29.0695	alpha/beta hydrolase fold	CK vs D9	down
CRGY0222283	14.8244	13.8327	15.4724	6.80233	6.5788	6.29581	11.1337	12.3487	12.7929	NA	CK vs D9	down
CRGY0228580	218.896	208.211	209.52	92.5761	91.66	94.4058	113.887	111.602	110.419	BTB (POZ) domain-containing protein	CK vs D9	down
CRGY0209284	2.64417	3.59444	2.79756	1.15204	1.35668	1.42507	2.13558	2.02916	1.91368	DNA binding	CK vs D9	down
CRGY0225290	4.84606	4.62721	3.86154	1.73898	1.85273	2.15361	2.61512	1.89399	2.41242	WRKY transcription factor	CK vs D9	down
CRGY0210555	15.1183	14.936	15.6468	7.01214	5.42592	7.67227	23.1968	22.8156	23.1419	Auxin-induced protein	CK vs D9	down
CRGY0214145	11.2181	10.0786	7.114	5.65017	3.42957	3.25623	4.28064	3.29223	5.14609	Removes the phosphate from trehalose 6-phosphate to produce free trehalose. Trehalose accumulation in plant may improve abiotic stress tolerance	CK vs D9	down
CRGY0203691	0.838801	1.12463	1.17723	0.530332	0.48318	0.385316	0.383734	0.691142	0.830337	CTD (Carboxy-terminal domain, RNA polymerase II, polypeptide A) small	CK vs D9	down
CRGY0220021	79.4181	60.3507	74.0416	32.8168	31.0644	30.4565	35.9039	35.3778	34.3275	axial regulator YABBY	CK vs D9	down
CRGY0205688	1.10551	1.14103	1.51806	0.554587	0.670959	0.421183	0.570656	0.624301	0.777007	respiratory burst oxidase	CK vs D9	down
CRGY0211685	8.59068	8.46821	9.77562	3.96817	4.14089	3.75445	6.50017	6.36569	6.76308	ABC transporter B family member	CK vs D9	down
CRGY0215381	58.9793	62.8081	54.9769	24.7168	27.0004	26.5364	43.6254	47.9816	52.797	Indole-3-acetic acid-amido synthetase	CK vs D9	down
CRGY0228958	48.5584	48.4412	46.3277	20.7965	21.9426	20.49	25.3024	26.2567	26.4473	Plant lipoxygenase may be involved in a number of diverse aspects of plant physiology including growth and development, pest resistance, and senescence or responses to wounding (By similarity)	CK vs D9	down
CRGY0226944	5.1935	4.87918	4.52997	2.68952	1.93471	1.81809	1.16625	1.129	1.64124	galacturonosyltransferase-like 9-like	CK vs D9	down
CRGY0215175	1.40383	1.50121	2.05918	1.07019	0.815085	0.364191	2.08229	1.37702	1.41772	zinc finger CCCH domain-containing protein	CK vs D9	down
CRGY0214280	0.871081	1.25446	1.5214	0.468244	0.58594	0.568882	0.643059	0.704471	0.656606	cytochrome P450	CK vs D9	down
CRGY0205955	6.04852	5.94034	5.18154	2.37812	3.213	2.15297	4.78788	4.55277	5.09352	UPF0392 protein	CK vs D9	down
CRGY0221056	2.09294	3.04512	1.84343	0.992909	0.912634	1.17359	1.44998	1.58844	0.632702	transcription factor	CK vs D9	down
CRGY0204001	1.95124	2.49276	2.40445	1.11415	1.00836	0.949305	1.31548	1.49383	1.63579	beta-galactosidase	CK vs D9	down
CRGY0212052	17.4809	19.7875	18.9669	8.29823	8.53117	8.18021	18.6076	19.7616	18.8103	PPIases accelerate the folding of proteins	CK vs D9	down
CRGY0230020	85.0157	85.6457	84.3178	38.8958	36.3709	37.6403	51.135	51.4275	49.9061	Aquaporin	CK vs D9	down
CRGY0202252	91.3797	92.0668	94.0442	39.8695	40.2302	43.0556	52.0466	49.6111	48.3666	NA	CK vs D9	down
CRGY0223262	3.5478	4.89669	3.94104	1.41426	2.00577	2.10763	3.29306	3.4201	3.95243	Inactive receptor kinase	CK vs D9	down
CRGY0207339	104.442	102.274	95.8498	45.3919	44.2051	45.1402	70.3926	72.4888	71.459	Protein TWIN LOV	CK vs D9	down
CRGY0215634	5.1117	5.47004	4.63688	2.32289	2.28331	2.24743	1.02062	0.991761	1.11791	glucan endo-1-3-beta-glucosidase	CK vs D9	down
CRGY0208125	257.734	253.673	259.32	114.008	113.756	113.92	155.801	153.747	154.094	Chloroplast unusual positioning	CK vs D9	down
CRGY0210252	10.2605	10.3082	8.23196	4.99076	3.8875	3.88799	7.9618	8.0028	6.38038	homeobox	CK vs D9	down
CRGY0209887	1.20403	0.874779	1.08707	0.405078	0.517994	0.503935	0.950491	1.17552	0.797121	UDP-Glycosyltransferase	CK vs D9	down
CRGY0200428	1.76606	2.02562	1.8619	0.693648	0.875957	0.931582	1.40781	0.953646	1.32636	receptor-like protein kinase	CK vs D9	down
CRGY0227071	11.4029	11.1278	12.1366	4.74981	4.52739	6.44225	10.2269	8.09854	9.02855	NA	CK vs D9	down
CRGY0219764	4.62054	3.09545	3.76569	1.50392	1.9519	1.72274	0.829344	0.998739	0.736235	Serine threonine-protein	CK vs D9	down
CRGY0203877	2.24579	1.95912	2.01881	1.03751	0.94796	0.809852	1.34987	1.59755	0.703638	L-type lectin-domain containing receptor kinase	CK vs D9	down
CRGY0213313	25.7334	25.3602	25.5136	11.9306	11.4637	11.4559	14.7745	15.5678	15.5469	Scarecrow-like protein	CK vs D9	down
CRGY0227701	56.1463	41.4868	51.774	25.201	21.1645	21.4504	43.9758	34.8554	36.7054	NA	CK vs D9	down
CRGY0223872	43.7379	44.8489	42.2827	18.7222	19.921	20.3597	11.2732	11.3224	10.9787	G-type lectin S-receptor-like serine threonine-protein kinase	CK vs D9	down
CRGY0231277	25.1283	22.1585	23.6723	10.7095	11.6199	9.45267	8.97133	8.48238	6.98724	Acetyltransferase (GNAT) family	CK vs D9	down
CRGY0227013	3.72337	5.62641	3.27115	1.93429	1.95309	1.84822	1.1029	2.61553	3.31148	Unknown	CK vs D9	down
CRGY0224050	1.97609	1.24903	2.03739	0.893987	0.557608	0.926346	0.670684	1.21171	1.01868	flavin-containing monooxygenase	CK vs D9	down
CRGY0219369	115.076	109.696	109.88	50.8328	50.8349	51.4417	83.6035	82.3827	81.7227	amino acid	CK vs D9	down
CRGY0215968	53.932	59.2734	55.1318	24.5214	25.2815	26.4073	55.1343	51.7729	52.7591	Nodulin-like	CK vs D9	down
CRGY0218154	32.441	31.4981	31.167	13.6728	15.8227	13.2806	21.2675	20.4153	18.4617	Targeting protein for Xklp2	CK vs D9	down
CRGY0221346	1.48787	1.06995	0.797424	0.499265	0.550547	0.485123	0.801429	0.84861	1.02228	aspartic proteinase	CK vs D9	down
CRGY0228598	22.051	22.9371	22.0274	10.8309	10.6801	9.03822	18.0328	17.0778	17.588	synthase	CK vs D9	down
CRGY0213200	1.11094	1.25921	1.18177	0.473094	0.712833	0.421332	0.474544	0.481314	0.365334	Cell division cycle associated 7-like	CK vs D9	down
CRGY0222936	20.98	21.9202	23.8924	10.7477	11.585	8.01619	20.6202	19.204	18.2781	Unknown	CK vs D9	down
CRGY0217811	8.89095	9.16303	7.63148	4.4436	2.93211	4.37856	6.04356	6.10355	6.42105	Unknown	CK vs D9	down
CRGY0213484	2.10133	1.82175	2.20959	1.03214	0.936341	0.831976	2.5557	3.05912	3.06541	mannosidase alpha class	CK vs D9	down
CRGY0202475	7.98358	7.75239	8.12866	2.94554	3.81507	3.9227	4.4302	5.09444	5.23056	DUF292 domain containing protein	CK vs D9	down
CRGY0209490	447.585	474.578	454.164	210.026	205.129	210.239	227.177	234.81	251.666	Nitrate reductase is a key enzyme involved in the first step of nitrate assimilation in plants, fungi and bacteria (By similarity)	CK vs D9	down
CRGY0222315	19.1896	21.341	16.0824	9.01495	8.39597	8.52835	8.85774	7.25681	10.8161	EPSP synthase (3-phosphoshikimate 1-carboxyvinyltransferase)	CK vs D9	down
CRGY0228353	62.4524	68.3763	65.1981	30.7637	29.8771	28.7819	39.9696	42.7741	45.1125	Zinc finger, C3HC4 type (RING finger)	CK vs D9	down
CRGY0224294	107.467	107.151	100.76	50.0501	46.0805	47.7964	65.8265	65.9711	67.9893	BTB POZ domain-containing protein NPY1-like	CK vs D9	down
CRGY0204389	7.43543	6.62525	6.95815	3.09701	2.78755	3.87286	3.6357	3.34632	3.71473	regulation of growth	CK vs D9	down
CRGY0229807	4.53439	3.1883	5.03754	1.85288	1.45745	2.5701	1.83514	4.26636	2.93004	NADP-dependent D-sorbitol-6-phosphate	CK vs D9	down
CRGY0206169	12.7071	13.1962	10.8893	6.08353	6.1192	4.61277	6.97085	6.78005	6.41469	NDRG family member	CK vs D9	down
CRGY0228222	5.14224	5.49506	5.79308	2.57039	2.42587	2.58498	2.23727	2.18405	1.75096	LRR receptor-like serine threonine-protein kinase	CK vs D9	down
CRGY0229723	84.5414	80.8726	83.7851	37.1604	38.8075	36.0656	40.3854	39.5894	39.7909	NA	CK vs D9	down
CRGY0212745	93.0187	96.8616	80.6564	36.9226	44.5478	42.8588	70.1704	65.938	71.8296	Rapid ALkalinization Factor (RALF)	CK vs D9	down
CRGY0229684	4.6529	4.80871	4.65242	2.21239	2.35164	1.87426	3.54916	4.33832	3.87384	Cellulase (glycosyl hydrolase family 5)	CK vs D9	down
CRGY0214906	2.02214	1.74796	2.16707	0.915625	0.979585	0.821812	1.77449	1.39144	1.21023	Farnesyl-diphosphate farnesyltransferase	CK vs D9	down
CRGY0207840	1.68348	1.28139	1.09087	0.574342	0.842149	0.454357	0.836181	0.688239	0.588513	repeat-containing protein	CK vs D9	down
CRGY0209361	1.4556	2.40379	1.7153	0.589384	0.821456	1.1439	2.27729	3.06365	3.31291	NA	CK vs D9	down
CRGY0222684	65.1217	76.1834	72.3287	31.8503	32.4778	33.1893	63.7651	66.6269	65.9639	(ABC) transporter	CK vs D9	down
CRGY0206289	1.12999	1.11993	0.823327	0.42671	0.469413	0.497624	0.657759	0.444494	0.495126	Heavy metal-associated domain containing protein	CK vs D9	down
CRGY0213644	0.958671	0.904971	1.97993	0.344562	1.03786	0.401779	0.476347	0.963439	0.980304	peroxidase	CK vs D9	down
CRGY0205865	8.22377	7.4802	7.81599	3.01161	4.19756	3.80664	3.65252	3.54335	4.09448	fasciclin-like arabinogalactan protein	CK vs D9	down
CRGY0229196	66.599	66.16	55.3117	29.5789	26.6988	30.095	12.5702	16.2372	15.8178	integral membrane HPP family protein	CK vs D9	down
CRGY0203489	1.17983	0.93081	0.862584	0.17143	0.509201	0.723809	0.949341	0.606191	0.510824	serine threonine-protein kinase	CK vs D9	down
CRGY0223093	12.4621	13.0891	13.4794	4.81416	6.29898	7.03158	5.22904	4.97381	4.86506	Inherit from KOG: transposon protein	CK vs D9	down
CRGY0230026	5.19541	3.87452	3.56701	1.38334	2.18294	2.1789	3.09298	3.32125	3.19255	Cytochrome P450 family protein, expressed	CK vs D9	down
CRGY0223167	3.31327	3.31824	4.35124	0.489578	1.47784	3.0332	1.94603	4.41257	3.41813	Unknown	CK vs D9	down
CRGY0215705	9.4253	7.24991	7.79364	4.27654	3.89718	3.09984	3.74938	3.65929	3.77972	Siroheme synthase	CK vs D9	down
CRGY0217562	0.857521	0.6284	0.843573	0.47857	0.304633	0.296606	0.2206	0.130503	0.359418	phytochrome kinase	CK vs D9	down
CRGY0206130	2.65084	2.37019	2.83442	1.00132	1.35273	1.26429	1.22251	1.00966	1.1161	repeat-containing protein	CK vs D9	down
CRGY0203880	16.5141	11.2157	7.91531	5.58245	4.83933	6.0315	6.48792	9.51642	9.65126	Unknown	CK vs D9	down
CRGY0209395	10.454	8.80648	10.7523	4.40173	4.46025	5.06892	6.47662	4.47771	3.75565	Zinc finger, C3HC4 type (RING finger)	CK vs D9	down
CRGY0204428	19.1316	17.3825	17.7023	9.16498	7.75482	8.26512	16.0506	13.6161	13.8427	Lipase class 3 family protein	CK vs D9	down
CRGY0224835	35.3904	30.6279	33.5183	14.9758	15.3076	15.9451	15.841	18.2333	17.3288	Protein of unknown function (DUF1499)	CK vs D9	down
CRGY0220917	9.08743	9.53243	9.02449	4.40789	4.77031	3.72804	4.12109	4.46725	4.53632	glutamyl-trna reductase	CK vs D9	down
CRGY0221036	4.56112	3.97512	2.26236	0.926022	2.06689	1.96271	0.967544	1.5677	1.69302	Unknown	CK vs D9	down
CRGY0219887	30.7861	31.1232	28.7067	13.9337	14.0241	14.4892	21.6702	22.1076	22.973	serine carboxypeptidase-like 45-like	CK vs D9	down
CRGY0229249	40.1637	41.6903	38.1744	18.6223	18.5018	18.8202	26.3814	27.0763	26.0282	Inherit from NOG: calmodulin-binding family	CK vs D9	down
CRGY0217028	9.45993	6.80377	7.91192	3.6395	3.65324	4.06228	5.15978	4.87018	8.19548	NA	CK vs D9	down
CRGY0217644	1.21781	1.39818	1.09852	0.6418	0.724813	0.383024	0.589739	0.481194	0.554531	NA	CK vs D9	down
CRGY0209407	2.29684	2.1934	2.4951	0.600323	1.20218	1.51594	2.73483	3.49303	2.94662	two-component response regulator ARR9-like	CK vs D9	down
CRGY0229079	88.5449	92.3761	93.2813	43.4987	42.9216	42.6967	60.6993	55.0401	57.0947	Glutathione S-transferase	CK vs D9	down
CRGY0209205	7.4452	8.06448	8.96289	3.50008	4.27394	3.77673	4.66442	5.24337	3.88479	carboxylesterase 18-like	CK vs D9	down
CRGY0223740	5.79013	6.07093	5.85305	2.55799	2.67605	3.13125	4.17315	5.04093	4.21314	homeobox	CK vs D9	down
CRGY0205826	120.261	122.503	123.441	57.2632	57.3827	58.0536	20.3866	19.3624	18.9804	Scarecrow-like protein	CK vs D9	down
CRGY0228336	10.2017	11.2736	10.1298	5.35085	5.03654	4.38598	6.64469	5.0819	5.17651	E3 ubiquitin protein ligase RIE1-like	CK vs D9	down
CRGY0226672	1.46487	1.48033	1.80476	0.659133	0.879451	0.70536	1.58355	2.18376	1.91294	momilactone A synthase-like	CK vs D9	down
CRGY0225961	5.03726	5.51849	5.4634	2.55427	2.27272	2.72783	6.57062	5.93318	6.8835	Lysosomal Pro-X	CK vs D9	down
CRGY0202891	12.2327	14.43	12.9216	6.60597	6.07391	5.88322	9.06035	8.97344	8.12595	pectinesterase	CK vs D9	down
CRGY0204776	29.4577	27.8606	24.802	12.3062	13.4996	12.5834	8.69462	10.0729	9.75922	Glycosyltransferase	CK vs D9	down
CRGY0204521	11.9232	15.9007	14.2938	6.77762	6.57958	6.48402	10.8625	9.18425	8.93455	NA	CK vs D9	down
CRGY0211518	33.8707	41.6744	31.1551	16.5932	19.6443	13.1769	14.3925	15.6878	11.8924	NA	CK vs D9	down
CRGY0219134	34.0927	33.2922	33.5749	15.4982	16.2572	16.1759	19.2624	18.9318	22.4081	Sulfite exporter TauE/SafE	CK vs D9	down
CRGY0207738	13.0274	14.4114	13.6395	6.65198	6.3285	6.43444	7.28949	7.43661	6.75204	receptor protein kinase	CK vs D9	down
CRGY0207993	18.2605	19.4455	18.6816	7.556	10.6573	8.35912	6.03316	5.02222	5.57987	nuclease	CK vs D9	down
CRGY0214272	36.7921	37.0928	34.6863	16.8553	16.9686	17.0908	20.7281	20.1262	20.9924	Transcription factor	CK vs D9	down
CRGY0208260	9.45092	8.08969	8.63251	3.52813	4.4419	4.25254	3.02339	3.74579	3.49303	finger protein	CK vs D9	down
CRGY0224884	8.2718	10.5026	10.8927	5.06529	4.02397	5.02228	5.30886	5.44867	4.51005	UDP-glucuronate 4-epimerase	CK vs D9	down
CRGY0209884	27.4801	31.344	29.3012	14.7153	13.7038	13.3289	25.3871	23.1979	23.9675	UDP-Glycosyltransferase	CK vs D9	down
CRGY0217742	40.5156	41.1375	40.8927	19.024	18.9154	19.7362	31.8613	30.4665	32.0216	Anthocyanin 5-aromatic	CK vs D9	down
CRGY0203950	21.8171	20.6411	21.6531	10.409	10.1305	9.86449	13.5227	12.6393	13.0226	NA	CK vs D9	down
CRGY0222063	1.61371	1.80155	2.08663	0.787902	0.929934	0.900735	0.834006	0.887966	1.09559	C2H2 zinc finger protein	CK vs D9	down
CRGY0202653	0.775257	0.755316	0.720851	0.323102	0.359485	0.391778	1.29426	1.1866	1.24813	ABC transporter C family member	CK vs D9	down
CRGY0226124	79.7906	79.7748	74.9748	37.4534	36.6451	37.3055	42.3444	39.745	39.6702	NA	CK vs D9	down
CRGY0230916	38.1417	38.6419	37.1119	18.1582	18.2749	17.9045	31.8346	28.1401	30.843	nad kinase	CK vs D9	down
CRGY0227804	4.02497	4.36108	5.63872	1.99948	2.30083	2.46977	4.41478	4.56106	5.17717	calmodulin-like protein	CK vs D9	down
CRGY0210347	4.28568	3.68497	1.80166	1.78402	1.16016	1.64505	3.97057	3.64301	3.07016	homeobox-leucine zipper protein	CK vs D9	down
CRGY0215802	1.99981	3.2129	2.61085	1.52713	1.12135	1.16884	1.61006	1.39417	1.41873	NA	CK vs D9	down
CRGY0224418	157.769	153.889	150.682	68.7574	74.5469	76.4359	107.662	110.068	109.561	Cysteine-rich receptor-like protein kinase	CK vs D9	down
CRGY0222370	1.0929	0.603298	0.723969	0.385268	0.600231	0.166014	0.378671	0.587381	0.995714	cytochrome P450	CK vs D9	down
CRGY0226597	0.510778	0.863325	0.75135	0.421626	0.212236	0.378953	0.420303	0.210835	0.153302	PA domain	CK vs D9	down
CRGY0208305	1.96939	2.20707	2.51528	0.950253	1.12941	1.1361	3.29715	3.4507	4.18215	beta-glucosidase activity	CK vs D9	down
CRGY0226619	16.3265	15.4298	15.3492	8.88619	7.30448	5.94442	16.1729	15.4843	15.1529	NA	CK vs D9	down
CRGY0214558	51.6968	47.4208	49.9915	22.8938	28.4908	20.582	37.4449	35.6738	35.2171	Chlorophyll A-B binding protein	CK vs D9	down
CRGY0206569	22.7977	23.7588	22.5607	10.7997	10.3231	12.0546	11.0585	12.4625	11.0038	phosphatase 2C	CK vs D9	down
CRGY0218319	22.4257	20.6078	22.5031	10.2828	10.0336	10.6074	11.4509	12.109	12.7079	Heavy metal-associated domain containing protein	CK vs D9	down
CRGY0212088	25.1569	28.0839	26.8559	12.9344	12.6094	13.0719	9.93727	9.78505	10.2825	calcium-dependent protein kinase	CK vs D9	down
CRGY0229016	3.24658	4.82134	3.04243	1.72789	1.80441	1.81732	3.0182	2.08342	3.05329	receptor-like protein kinase	CK vs D9	down
CRGY0205946	136.446	137.433	139.613	65.2102	65.6725	67.6111	76.8076	77.0394	76.1301	Kelch repeat-containing F-box family protein	CK vs D9	down
CRGY0224116	2.94825	3.4727	2.87831	1.6988	1.18492	1.57124	2.51314	3.28826	2.81438	2OG-Fe(II) oxygenase superfamily	CK vs D9	down
CRGY0216277	6.99737	7.05506	7.36129	1.99476	5.07904	2.87534	5.01977	2.7974	2.67072	Unknown	CK vs D9	down
CRGY0207554	31.6595	29.3278	30.7108	15.485	13.8982	14.87	17.5524	15.5603	16.8162	NSP-interacting kinase	CK vs D9	down
CRGY0216072	43.3852	44.8037	37.2735	21.7864	17.2363	21.2152	20.5287	15.0263	19.1794	Protein of unknown function, DUF538	CK vs D9	down
CRGY0213553	29.3022	34.3747	31.4725	14.7095	18.1425	12.7713	27.7646	20.3151	27.274	Ganglioside induced differentiation associated protein	CK vs D9	down
CRGY0211011	7.56589	7.34914	7.00893	3.58451	3.45246	3.53678	2.04527	1.68806	1.87001	Serine threonine-protein kinase-like protein	CK vs D9	down
CRGY0229332	27.8484	24.3768	28.4563	12.9088	13.475	12.7046	0.726402	1.55971	2.4783	expressed protein	CK vs D9	down
CRGY0225652	48.8364	50.85	48.1432	22.8325	24.2535	24.6196	28.6194	27.9927	28.8133	UDP-glycosyltransferase 75D1-like	CK vs D9	down
CRGY0205606	11.0949	18.9069	16.6466	13.4701	5.96128	2.40515	10.1826	14.7425	13.6182	secologanin synthase-like	CK vs D9	down
CRGY0202664	6.74895	6.43383	6.95696	3.94172	3.39432	2.39786	4.82976	4.18506	4.1169	PHOsphatase	CK vs D9	down
CRGY0205874	13.6397	14.1045	12.4412	6.66877	6.25865	6.5956	16.1792	16.579	15.9869	NA	CK vs D9	down
CRGY0223767	136.736	136.889	139.785	60.7796	70.808	68.4585	86.3816	88.175	87.2273	Transcription factor	CK vs D9	down
CRGY0217771	63.1894	63.9342	60.0614	30.5998	31.2879	29.1153	36.8102	35.4321	36.3496	cellulose synthase	CK vs D9	down
CRGY0219121	63.3387	58.1866	54.1471	27.4216	29.2698	28.8573	47.4705	49.2763	48.9927	peptidylprolyl cistrans isomerase	CK vs D9	down
CRGY0202169	1.93864	2.40919	1.20359	1.10285	0.674899	0.95856	1.66192	1.58004	1.32456	Checkpoint protein	CK vs D9	down
CRGY0212081	49.0054	53.6746	52.5178	26.0984	23.4284	25.6338	30.6632	28.9668	26.8842	transcription factor	CK vs D9	down
CRGY0228785	2.16149	2.29291	1.88632	1.2779	1.03503	0.766976	1.45532	1.4502	0.555017	strictosidine synthase	CK vs D9	down
CRGY0209735	61.5936	69.1639	63.3861	31.1003	32.3903	31.8892	23.2202	22.8012	21.9158	Protein of unknown function (DUF1005)	CK vs D9	down
CRGY0213520	12.858	13.5134	12.1431	6.28568	5.76816	6.82922	8.01096	7.78173	8.26223	Eukaryotic aspartyl protease	CK vs D9	down
CRGY0213948	0.937331	0.958805	0.907344	0.461218	0.407567	0.489871	0.730503	0.632541	0.518197	protein transport protein-related	CK vs D9	down
CRGY0231071	85.229	87.8962	79.5218	41.9186	36.8183	44.0131	30.2194	30.003	28.7254	Protein of unknown function (DUF3464)	CK vs D9	down
CRGY0231280	6.62834	8.32199	6.60316	3.4781	2.9696	4.10948	4.27111	4.48786	4.49928	Glycosyl transferase family 17 protein	CK vs D9	down
CRGY0215683	102.215	96.5534	91.4704	47.8224	46.7717	46.2073	62.0956	60.6451	61.0064	homeobox-leucine zipper protein	CK vs D9	down
CRGY0224735	3.49731	3.34156	3.12139	1.58738	1.58923	1.6989	0	0.342742	0	Cyclin-dependent protein kinase	CK vs D9	down
CRGY0216325	18.3514	18.3584	17.7135	8.60943	9.52532	8.74785	6.84758	7.24144	6.56571	ferric reduction oxidase 8	CK vs D9	down
CRGY0228175	123.654	133.245	142.631	69.4798	70.4007	60.545	96.4266	107.633	90.9296	NA	CK vs D9	down
CRGY0204849	4.11133	3.55742	5.54794	1.96236	2.29563	2.23691	4.11827	4.11217	5.5509	Phosphate-induced protein 1 conserved region	CK vs D9	down
CRGY0213370	12.9595	13.102	11.0648	23.2466	23.0254	24.4368	21.8814	22.8335	26.1903	Ocs element-binding factor	CK vs D12	up
CRGY0220565	24.3157	26.0071	25.7825	46.0692	43.8677	52.0093	47.1836	49.607	47.8215	Phosphatidylinositol-specific phospholipase C X domain containing	CK vs D12	up
CRGY0229266	3.6717	2.97252	2.52035	6.22235	6.68518	7.83352	5.86589	7.06744	4.37526	Dehydrodolichyl diphosphate synthase	CK vs D12	up
CRGY0223027	5.15684	5.03862	4.89395	7.21244	7.17432	7.79171	10.0348	9.56474	9.26618	Glyco_18	CK vs D12	up
CRGY0206776	10.3324	8.51414	10.2866	16.9094	17.7469	16.955	18.8914	18.7134	18.3603	hydrolase	CK vs D12	up
CRGY0203322	2.53173	2.86829	2.9126	2.32118	2.5241	2.09184	5.09265	5.62304	5.31253	LRR receptor-like serine threonine-protein kinase At1g56130-like	CK vs D12	up
CRGY0206495	18.9936	21.6688	20.9152	19.3578	22.6651	23.7777	39.9831	41.3081	37.4203	phosphatase 2C	CK vs D12	up
CRGY0222919	18.1946	17.865	17.0983	25.1513	25.1951	25.8544	33.1103	35.7307	33.6533	expressed protein	CK vs D12	up
CRGY0204557	14.3457	13.381	13.1721	19.25	17.7033	18.8077	23.3512	27.1257	28.0919	isopentenyltransferase	CK vs D12	up
CRGY0207914	5.00864	3.48737	3.01252	5.34446	2.38814	1.7232	5.66113	10.5808	6.25794	Mate efflux family protein	CK vs D12	up
CRGY0230119	14.9326	14.7247	14.6627	15.5063	15.971	17.7237	28.0316	28.0146	29.3037	inositol transporter	CK vs D12	up
CRGY0207030	19.983	21.2995	18.5633	18.8344	16.9513	17.7555	39.3334	39.1656	37.5868	NA	CK vs D12	up
CRGY0204373	7.68935	6.51757	8.37354	7.66456	6.65385	7.94371	16.4663	12.3883	14.964	RbcX protein	CK vs D12	up
CRGY0226431	5.12276	5.26745	3.78306	6.82976	6.59185	6.79246	8.76643	9.09444	9.40613	Ankyrin repeat-containing protein	CK vs D12	up
CRGY0216964	2.04974	2.59617	3.22669	3.24672	2.99881	2.59127	4.32449	5.59563	5.40492	Ferredoxin	CK vs D12	up
CRGY0207818	43.4815	43.8999	44.6439	57.6013	60.9452	57.3463	82.5429	85.1166	88.3315	phosphoglucomutase	CK vs D12	up
CRGY0226740	8.18883	7.31899	7.3373	7.68458	8.54568	8.96676	14.4586	15.65	14.2579	Nodulin-like	CK vs D12	up
CRGY0212520	1.13118	1.26082	0.730826	1.51754	1.17069	1.40367	2.3126	1.8645	1.77743	respiratory burst oxidase	CK vs D12	up
CRGY0227148	3.51371	3.94157	3.67221	4.31185	4.07796	4.50776	6.07961	7.88665	7.56924	amino acid	CK vs D12	up
CRGY0210324	8.32634	9.04385	7.57181	11.0597	10.6472	11.7854	16.9879	16.4106	14.0697	Serine threonine-protein kinase-like protein	CK vs D12	up
CRGY0226400	1154.66	1230.79	992.442	1315.42	1221.89	1317.62	2012.38	1895.69	2550.7	Unknown	CK vs D12	up
CRGY0225979	0.568	1.10216	0.82946	1.02625	1.27562	0.83842	1.44558	1.53509	1.85919	beta-glucosidase	CK vs D12	up
CRGY0222639	3.96753	2.78011	2.01675	6.19291	7.09832	7.40794	4.83946	7.03624	4.51601	NA	CK vs D12	up
CRGY0227649	207.95	213.992	235.457	374.401	467.065	370.194	468.08	340.635	412.244	Unknown	CK vs D12	up
CRGY0206242	0.733931	0.627914	0.348558	0.477519	0.435672	0.169142	1.08233	1.17869	1.02029	sugar transporter	CK vs D12	up
CRGY0215160	5.91303	5.6092	7.30053	22.6456	20.6429	20.1127	13.8262	12.5633	9.92061	NA	CK vs D12	up
CRGY0228250	3.23721	3.81602	3.54771	13.1621	12.2936	12.7553	7.41033	6.98359	6.35169	Aspartic	CK vs D12	up
CRGY0222254	1.86662	2.87959	2.77382	3.02942	3.22524	3.383	4.76677	4.97048	4.74161	UDP-glycosyltransferase	CK vs D12	up
CRGY0226613	12.726	10.8234	11.9675	10.5389	9.21133	11.0878	21.2699	23.0185	24.6993	Esterase lipase thioesterase family protein	CK vs D12	up
CRGY0202213	1.15751	1.29262	1.09488	1.27214	0.885006	1.28532	2.28404	2.19038	2.38622	Transferase family	CK vs D12	up
CRGY0214288	22.4625	24.3094	22.5363	33.3322	32.6406	32.5282	44.4178	45.2341	46.1359	t-complex 11	CK vs D12	up
CRGY0230732	6.69609	9.00842	6.77818	8.75775	7.1365	9.65466	14.6719	13.783	14.912	expressed protein	CK vs D12	up
CRGY0218826	293.985	303.699	271.857	437.862	435.166	441.427	561.184	568.229	575.565	NA	CK vs D12	up
CRGY0213772	0.323065	0.309244	0.298423	0.745155	0.579433	0.392464	0.751726	0.462463	0.620601	tRNA-splicing endonuclease positive	CK vs D12	up
CRGY0211201	0.230069	0.377331	0.46253	0.556735	0.419813	0.403185	0.646782	0.463268	0.998015	UTP-glucose-1-phosphate uridylyltransferase	CK vs D12	up
CRGY0204969	63.4554	61.5408	66.0912	80.9817	80.4032	84.7608	125.004	132.75	117.51	Glutamate decarboxylase	CK vs D12	up
CRGY0216565	13.8663	14.7119	11.4343	19.1438	16.7903	19.4177	26.2009	24.3445	27.5016	Yippee-like	CK vs D12	up
CRGY0230470	116.028	125.355	120.41	161.532	170.164	164.932	235.095	218.719	242.478	Glutamate decarboxylase	CK vs D12	up
CRGY0211844	4.65638	4.19408	4.53426	8.53348	8.57441	9.99207	8.89336	8.87483	8.5212	NA	CK vs D12	up
CRGY0209347	22.8208	22.8614	21.7093	43.6662	40.4349	44.208	43.1038	44.1563	44.3182	AMP-binding enzyme	CK vs D12	up
CRGY0200803	0.371686	0.441809	0.557318	0.56337	0.376783	0.42333	0.682628	0.684212	1.33508	TMV resistance protein N-like	CK vs D12	up
CRGY0212555	20.9063	17.8259	18.4897	29.205	31.0655	32.9411	37.5256	38.6555	35.7241	auxin efflux carrier	CK vs D12	up
CRGY0228659	6.19868	4.80295	5.12694	12.8815	12.1321	11.0044	10.4563	10.8879	9.77511	CONTAINS InterPro DOMAIN s Butirosin biosynthesis, BtrG-like (InterPro IPR013024), AIG2-like (InterPro IPR009288)	CK vs D12	up
CRGY0220385	251.73	250.145	244.862	537.235	523.858	512.585	469.635	502.197	491.778	CBL-interacting protein kinase	CK vs D12	up
CRGY0204544	25.2841	26.7012	27.6477	41.8441	41.4763	41.7168	51.1586	52.3007	51.0413	transcription factor	CK vs D12	up
CRGY0211283	14.6758	14.0385	13.9987	16.6902	16.9268	16.2841	28.2976	26.823	28.4525	kinase family	CK vs D12	up
CRGY0224032	20.7111	20.4813	21.0823	62.5416	59.6309	59.9217	40.7579	39.5323	41.9068	Aspartate aminotransferase	CK vs D12	up
CRGY0213051	2.86545	3.04569	2.59246	3.76734	4.90136	3.95183	5.58847	5.58672	5.52537	Phosphofructokinase	CK vs D12	up
CRGY0217371	9.66334	11.449	9.83661	16.4656	17.9462	18.0653	18.6318	21.6257	20.086	aspartic proteinase	CK vs D12	up
CRGY0229263	10.4819	11.6432	11.0713	19.4688	17.7504	18.3736	23.2226	20.8855	20.4989	phospholipase C	CK vs D12	up
CRGY0209441	17.1351	17.2561	18.1565	10.3591	10.9473	11.456	33.2942	34.726	34.7328	Auxin-induced protein	CK vs D12	up
CRGY0211833	1.18773	1.63939	1.05078	4.65333	3.6291	4.24721	2.19669	2.71957	2.71955	serine threonine-protein kinase	CK vs D12	up
CRGY0229043	33.7854	32.7549	32.8755	52.1863	48.7878	47.9851	66.6923	65.9996	63.5916	Protein of unknown function (DUF1336)	CK vs D12	up
CRGY0223803	0.397852	0.410892	0.354855	0.911177	0.707648	0.491949	0.65308	0.737413	0.864011	NA	CK vs D12	up
CRGY0200688	0.752206	0.72809	0.657084	0.831597	0.87599	1.61874	1.02637	1.34533	1.72867	Hydroxycinnamoyl-Coenzyme A shikimate quinate	CK vs D12	up
CRGY0222108	2.45995	3.39013	2.98974	12.5123	12.5733	14.0576	7.48508	4.94509	4.5507	Unknown	CK vs D12	up
CRGY0229931	5.34379	6.275	5.8149	9.85737	8.81366	8.12423	11.9243	10.5581	11.5724	Iaa-amino acid hydrolase	CK vs D12	up
CRGY0206397	2.38015	2.12108	2.77368	2.09992	2.81213	2.25003	4.89257	4.78027	4.60858	Acyl-CoA synthetase long-chain family member	CK vs D12	up
CRGY0207756	5.54734	4.81588	5.273	6.39939	7.62866	6.0386	11.1329	9.0284	10.4312	methyltransferase	CK vs D12	up
CRGY0226000	14.1068	16.0441	17.6791	25.4314	26.418	26.5356	33.1019	30.6112	31.0723	U-box domain-containing protein 4-like	CK vs D12	up
CRGY0206523	2.51488	2.57268	2.57108	2.97568	3.31978	2.9587	5.14796	4.55269	5.45845	NA	CK vs D12	up
CRGY0215284	34.0236	33.1687	29.4698	69.1241	64.4481	70.8585	64.9238	64.389	63.1516	Mitotic spindle assembly checkpoint protein	CK vs D12	up
CRGY0212287	2.35462	2.70586	2.07697	2.35999	2.94372	2.51126	5.46479	4.38266	4.19693	glucan endo-1-3-beta-glucosidase	CK vs D12	up
CRGY0203756	16.3935	16.1109	16.1037	14.1791	16.7843	16.6479	32.1526	32.2712	31.379	Tyrosine 3-monooxygenase tryptophan 5-monooxygenase activation protein	CK vs D12	up
CRGY0226738	5.21881	4.26085	4.81036	9.85959	10.8833	12.3973	9.14561	9.34451	9.95968	alanine--glyoxylate aminotransferase 2	CK vs D12	up
CRGY0230897	27.9553	25.3021	28.0687	40.2204	42.5874	41.8797	54.7938	55.4169	53.4505	chorismate mutase	CK vs D12	up
CRGY0214287	1.53727	1.39118	1.37725	1.26904	1.56738	1.61353	2.84453	2.61759	3.09148	cytochrome P450	CK vs D12	up
CRGY0222954	4.18079	3.70865	4.59413	4.3031	4.10519	4.31766	8.26583	7.95373	8.9245	ZnF_U1	CK vs D12	up
CRGY0214909	0.678466	0.698239	1.79978	2.23603	1.37591	1.41215	1.7932	2.39517	2.16963	nac domain	CK vs D12	up
CRGY0209411	1.46833	1.36284	1.5366	1.34182	1.93913	1.61577	2.3223	3.5848	2.76387	o-methyltransferase	CK vs D12	up
CRGY0213495	1.41979	1.96498	2.09136	2.51945	3.76173	2.61499	2.22545	4.0519	4.5985	chitinase	CK vs D12	up
CRGY0208307	229.885	225.781	219.122	453.259	448.34	443.989	439.14	463.214	456.108	Phosphorylase is an important allosteric enzyme in carbohydrate metabolism. Enzymes from different sources differ in their regulatory mechanisms and in their natural substrates. However, all known phosphorylases share catalytic and structural properties (By similarity)	CK vs D12	up
CRGY0204976	2.47656	1.78691	1.69155	1.89098	1.66224	1.08827	3.52712	4.51764	3.66614	NA	CK vs D12	up
CRGY0220780	2.40017	2.03493	2.316	3.30504	3.30738	3.04702	3.18631	4.71638	5.50351	NA	CK vs D12	up
CRGY0213648	1.16592	1.1294	1.21551	0.637141	1.19582	0.772758	2.84943	2.05894	2.08428	Heavy metal-associated domain containing protein	CK vs D12	up
CRGY0227314	45.5043	50.1869	52.6062	48.7169	46.1213	46.2229	100.256	98.5486	96.0004	nudix (nucleoside diphosphate linked moiety X)-type motif	CK vs D12	up
CRGY0215833	4.79429	5.4081	6.01416	6.8822	9.05442	8.45916	10.097	13.0702	9.3719	Protein of unknown function, DUF599	CK vs D12	up
CRGY0220194	0.417889	0.426786	0.568187	2.76144	2.5693	2.46146	0.937566	0.791126	1.07205	calcium exchanger	CK vs D12	up
CRGY0215293	0.335847	0.429616	0.338021	0.468318	0.467262	0.371668	0.711234	0.918075	0.552849	L-ascorbate oxidase homolog	CK vs D12	up
CRGY0203664	1.87959	3.02184	2.26374	3.41479	2.53487	2.82141	5.38752	4.67517	4.37565	sugar transporter	CK vs D12	up
CRGY0203931	35.5879	38.8497	34.7629	43.7103	43.8701	44.0907	72.1843	74.6039	72.3341	Sugar (and other) transporter	CK vs D12	up
CRGY0202870	1.61749	2.08268	1.7843	0.96108	0.550481	0.924779	2.7463	4.34988	3.90204	GDSL esterase lipase	CK vs D12	up
CRGY0224866	5.79644	5.25924	5.09457	8.03624	8.68701	6.92716	9.98777	10.3674	11.8343	PLATZ transcription factor	CK vs D12	up
CRGY0227174	1.30537	2.41527	1.50986	1.90274	1.79547	2.02753	3.80264	3.08078	3.52138	lipase, family member	CK vs D12	up
CRGY0227638	3.94482	3.68451	3.83352	4.52394	5.77018	4.29291	7.23852	7.41422	8.03969	Octicosapeptide Phox Bem1p	CK vs D12	up
CRGY0223269	4.63014	5.08277	5.6303	5.22071	4.79955	6.05411	8.57125	11.3522	10.7747	auxin-responsive protein	CK vs D12	up
CRGY0217521	13.6501	15.6896	15.4554	16.4608	15.6591	15.6023	29.599	30.4904	30.4932	cytochrome P450	CK vs D12	up
CRGY0212007	1.85077	2.44772	2.5462	1.87134	2.99924	1.89289	4.48169	4.50217	4.56161	cytochrome P450	CK vs D12	up
CRGY0227127	1.77548	1.72673	2.0983	3.795	3.27185	2.9174	3.52852	3.75271	3.93941	Mediator complex subunit 28	CK vs D12	up
CRGY0228989	6.08904	3.39615	3.05394	5.91472	7.03139	8.0824	8.58436	9.45409	7.0801	NA	CK vs D12	up
CRGY0229285	0.96785	0.977142	1.05351	0.973089	1.5473	1.2544	2.11528	1.8651	2.0808	annexin A7	CK vs D12	up
CRGY0227093	12.8467	13.6901	13.5904	20.5783	20.085	21.8057	25.2588	26.8762	27.2175	galactinol--sucrose	CK vs D12	up
CRGY0209867	0.470093	0.77469	0.574168	1.1387	0.861942	0.73641	0.767995	0.849879	2.03298	Stage II sporulation protein E (SpoIIE)	CK vs D12	up
CRGY0224362	0.995589	1.0835	1.05827	1.47495	1.32144	1.46305	1.89349	2.13265	2.29044	cyclic nucleotide-gated ion channel	CK vs D12	up
CRGY0205941	1.0797	1.43474	1.26508	1.81272	2.10936	1.91555	2.77391	1.99049	2.73245	Endoplasmic reticulum metallopeptidase	CK vs D12	up
CRGY0223698	0.26681	0.55695	0.999051	0.985441	0.720818	0.524665	1.5427	0.727098	1.38946	serine threonine-protein kinase	CK vs D12	up
CRGY0211965	27.1831	26.5346	25.3847	24.0765	23.1239	27.282	49.7108	57.2226	52.6	nitrate transporter	CK vs D12	up
CRGY0204474	0.241065	0.301367	0.316676	0.927675	0.903915	0.924367	0.689013	0.516736	0.546273	Inherit from KOG: Ankyrin Repeat	CK vs D12	up
CRGY0221890	2.24349	2.38988	2.47274	2.89042	2.91201	3.92533	4.41499	5.36392	4.59849	Phosphatidate cytidylyltransferase	CK vs D12	up
CRGY0225140	0.300873	0.231056	0.374634	0.56407	0.603209	0.509748	0.859805	0.493874	0.460562	dynamin-related protein	CK vs D12	up
CRGY0213017	0.201457	0.418205	0.202893	0.0888384	0.355972	0.344719	0.497942	0.413373	0.766028	U-box domain-containing protein	CK vs D12	up
CRGY0218079	15.4846	15.4219	13.1563	12.6231	11.5096	10.528	28.0729	30.7958	29.8991	phosphate transporter	CK vs D12	up
CRGY0226887	4.90707	5.74141	5.03001	9.75278	10.1623	10.2642	10.8071	10.5303	10.2825	ATPase, coupled to transmembrane movement of substances auxin efflux transmembrane transporter	CK vs D12	up
CRGY0225211	51.5892	50.0902	51.1324	63.2352	64.0082	62.1943	104.186	103.626	100.166	NA	CK vs D12	up
CRGY0204104	1.76609	1.52489	1.83592	2.95128	2.09172	3.34991	2.72821	4.35283	3.29249	Cysteine-rich receptor-like protein kinase	CK vs D12	up
CRGY0214279	4.21425	3.27385	3.72536	5.39406	5.463	4.354	7.80895	7.4067	7.41553	cytochrome P450	CK vs D12	up
CRGY0201683	4.00799	4.42172	4.36678	3.53607	5.1546	4.78096	7.82912	8.99697	9.18695	Receptor like protein	CK vs D12	up
CRGY0211236	33.3528	36.6369	32.6101	58.7585	53.5191	51.9314	69.6372	67.1052	71.1171	alcohol dehydrogenase	CK vs D12	up
CRGY0212639	275.891	214.987	236.42	421.685	454.098	404.387	487.912	481.89	503.086	Stress enhanced protein 2	CK vs D12	up
CRGY0223444	243.347	254.795	245.145	966.421	955.455	940.314	512.466	494.518	502.4	Phosphofructokinase	CK vs D12	up
CRGY0212271	1.59998	1.97598	1.67737	3.62048	4.37202	4.23934	2.9945	3.6128	4.05837	o-methyltransferase	CK vs D12	up
CRGY0226649	4.92171	4.02462	4.30683	7.04547	5.61393	5.52038	9.97813	8.39335	8.27147	Myb family transcription factor	CK vs D12	up
CRGY0220386	286.388	281.838	193.593	419.397	480.368	433.535	553.122	448.712	540.908	CBL-interacting protein kinase	CK vs D12	up
CRGY0219566	3.14163	3.74108	4.45791	4.1154	3.3897	3.59782	7.47375	8.0663	7.35649	e3 ubiquitin-protein ligase	CK vs D12	up
CRGY0205867	0.746478	0.760802	0.608894	1.15182	0.880656	1.43747	1.36334	1.71826	1.2558	Clathrin interactor 1	CK vs D12	up
CRGY0218582	47.0808	50.1428	65.0952	80.0236	80.0079	61.3794	114.087	115.717	100.364	Unknown	CK vs D12	up
CRGY0203315	6.28384	6.29026	6.34103	4.51068	4.19028	4.12703	13.3513	12.3025	12.8725	LRR receptor-like serine threonine-protein kinase At1g56130-like	CK vs D12	up
CRGY0218078	14.9699	16.7173	10.8219	11.0904	11.1972	17.1325	23.1196	26.2973	37.4441	phosphate transporter	CK vs D12	up
CRGY0202565	327.141	327.403	315.645	394.57	370.477	380.125	649.62	660.053	662.631	Malic enzyme	CK vs D12	up
CRGY0223572	3.53698	3.54345	3.82303	3.18517	3.09641	2.72477	7.71008	7.56555	6.84731	brevis radix-like	CK vs D12	up
CRGY0214716	2.414	2.87913	1.3358	4.71295	2.25095	1.71491	4.90476	5.43642	3.15021	TMV resistance protein N-like	CK vs D12	up
CRGY0222932	5.78773	4.9716	4.84378	4.88249	4.2408	6.07186	11.1779	10.6028	10.0442	expressed protein	CK vs D12	up
CRGY0207604	82.3029	87.9377	80.7193	164.247	189.385	189.936	149.742	167.478	189.475	Zinc finger, C3HC4 type (RING finger)	CK vs D12	up
CRGY0228831	17.7834	19.4979	20.5131	21.8327	18.1164	20.0803	38.8621	37.4616	40.6524	Core 1 synthase, glycoprotein-N-acetylgalactosamine 3-beta-galactosyltransferase, 1	CK vs D12	up
CRGY0202144	3.54577	3.25265	2.85641	2.90321	2.68257	4.01615	8.0038	5.38931	6.30329	Receptor like protein	CK vs D12	up
CRGY0220236	0.540851	0.341001	0.596067	1.14546	0.542062	0.909404	0.797182	1.2149	1.0192	CTD (Carboxy-terminal domain, RNA polymerase II, polypeptide A) small	CK vs D12	up
CRGY0215176	34.4692	30.3197	31.0168	49.3936	47.9515	54.6299	66.2891	67.7541	62.4892	phosphatase 2C	CK vs D12	up
CRGY0222577	2.08145	1.88977	1.3456	2.89203	2.75278	3.08681	3.78648	3.56965	3.46608	Acyltransferase	CK vs D12	up
CRGY0211448	2.51114	2.5851	3.35276	1.92361	1.62874	1.59884	5.92174	5.51212	5.51696	carboxylesterase 18-like	CK vs D12	up
CRGY0230327	1.19631	1.30197	1.56765	2.4878	1.68617	1.63893	2.96593	2.86693	2.419	NA	CK vs D12	up
CRGY0208023	3.06164	3.60205	3.44061	6.63832	5.65193	6.68703	6.59346	6.8915	7.06569	alpha-glucosidase	CK vs D12	up
CRGY0204925	27.5018	26.0791	24.7344	57.3389	57.5722	59.4483	52.8085	53.8992	54.1463	PPR repeat	CK vs D12	up
CRGY0209075	2.48946	1.87152	2.13006	5.05615	4.90934	4.63253	4.29322	4.98274	3.93472	Alcohol dehydrogenase GroES-like domain	CK vs D12	up
CRGY0216653	16.1607	18.7314	20.1872	22.8755	22.0699	28.8742	37.6231	40.6724	33.4514	Polyadenylate-binding protein-interacting protein	CK vs D12	up
CRGY0231151	2.21453	2.15642	2.30683	2.20877	2.14759	1.90084	4.73088	4.66179	4.44235	Plant protein	CK vs D12	up
CRGY0220739	7.17163	7.4925	7.78045	8.32581	8.34464	8.81892	15.2054	15.0927	15.0134	)-reductase	CK vs D12	up
CRGY0219912	3.11339	3.61334	2.89063	4.99922	4.95146	4.70341	6.42861	6.77043	6.6065	Serine carboxypeptidase 1	CK vs D12	up
CRGY0228511	3.31942	2.96865	3.10781	1.69403	2.02679	1.70819	6.81993	5.7875	6.57051	Pectate lyase	CK vs D12	up
CRGY0206931	15.282	15.6522	17.0706	22.5541	21.5692	22.5533	31.0136	32.9077	32.6741	carboxylesterase 15-like	CK vs D12	up
CRGY0223595	34.0935	37.7847	34.1956	42.2744	41.073	37.2324	71.5493	73.5936	71.5222	12-oxophytodienoate reductase	CK vs D12	up
CRGY0208441	8.33276	9.21967	9.82824	10.0282	11.7634	10.9851	19.7909	18.1272	17.2264	Transcription factor	CK vs D12	up
CRGY0211938	40.4769	36.5992	42.9312	60.0725	63.6141	59.992	80.1253	79.2149	85.8236	Unknown	CK vs D12	up
CRGY0207888	0.462239	0.58991	0.46053	0.755369	0.871977	1.01283	0.912076	1.26407	0.933003	glycosyltransferase family 14 protein	CK vs D12	up
CRGY0229157	7.40589	7.10481	6.6269	7.09936	6.84486	7.32815	14.6837	14.4505	14.2565	agamous-like MADS-box protein	CK vs D12	up
CRGY0214043	8.57156	8.0492	7.66419	12.3242	11.022	11.69	16.8663	14.8845	17.7501	Carboxylesterase	CK vs D12	up
CRGY0216010	18.1678	15.5755	19.7014	41.9452	43.4395	39.049	29.5125	35.9885	46.2899	NA	CK vs D12	up
CRGY0221538	7.54643	7.22817	8.68253	11.6039	9.94543	9.05015	17.4904	14.4018	16.487	receptor-like serine threonine-protein kinase	CK vs D12	up
CRGY0218188	41.1678	42.8343	41.1018	66.4467	63.2591	66.6022	86.9438	86.4952	84.8139	Plant-specific domain TIGR01615 family protein	CK vs D12	up
CRGY0215749	3.52396	4.15894	4.02425	11.1348	13.3887	11.7651	8.21879	7.20251	8.73132	cytochrome P450	CK vs D12	up
CRGY0229155	113.369	116.964	117.275	147.616	149.872	146.376	237.579	243.097	238.059	Raffinose synthase protein Sip1	CK vs D12	up
CRGY0205924	9.38006	9.32007	6.90312	9.16093	10.7687	10.4215	14.9477	19.9007	17.6684	drought-induced protein 1	CK vs D12	up
CRGY0202381	3.25169	3.96184	3.56923	7.14622	6.28398	6.46425	8.0011	7.43319	7.03807	carrier protein	CK vs D12	up
CRGY0210317	2.8745	3.36554	3.01046	5.93046	6.78579	6.58001	6.66322	5.89949	6.80037	rho GTPase activating protein	CK vs D12	up
CRGY0211921	1.50526	1.81139	1.21233	1.72711	1.71747	1.67917	3.13151	3.17892	2.99565	metalloendoproteinase 1-like	CK vs D12	up
CRGY0205841	2.02649	1.56337	1.44409	1.65311	1.7432	1.19498	2.70885	4.06959	3.42708	expansin	CK vs D12	up
CRGY0224331	0.375149	0.236376	0.275119	0.564067	0.516552	0.363722	0.499586	0.7866	0.558201	aspartic proteinase	CK vs D12	up
CRGY0222539	4.18918	5.21314	5.56592	3.96757	4.01075	3.9052	10.037	10.8209	9.67416	o-acyltransferase	CK vs D12	up
CRGY0212521	0.850038	1.15485	0.762105	1.20346	1.38453	1.60154	1.92233	1.67458	2.15677	respiratory burst oxidase	CK vs D12	up
CRGY0219724	0.391634	0.344632	0.308206	0.449643	0.169429	0.24555	0.784728	0.81067	0.571004	L-type lectin-domain containing receptor kinase	CK vs D12	up
CRGY0225098	0.469246	0.562715	0.42922	0.628271	0.625745	0.87599	0.658067	1.09853	1.30942	Nitrate transporter	CK vs D12	up
CRGY0223880	0.975348	0.893113	1.26662	2.02338	2.22042	1.33663	2.20803	2.48003	1.85906	Subunit A	CK vs D12	up
CRGY0223158	16.8176	18.3038	15.7168	23.8052	25.1086	23.5132	36.2279	33.562	36.7486	hydrolase family 17 protein	CK vs D12	up
CRGY0203550	6.31725	6.00168	6.60197	9.1056	8.33735	8.74284	12.8722	12.8308	12.9737	dioxygenase	CK vs D12	up
CRGY0218034	1.72079	1.59831	1.60094	2.72048	2.18392	3.3863	3.53882	3.35951	3.367	Xenotropic and polytropic retrovirus receptor 1	CK vs D12	up
CRGY0213523	1.14428	0.831577	1.16957	1.46982	1.92166	2.01075	2.40149	2.40612	1.76877	Eukaryotic aspartyl protease	CK vs D12	up
CRGY0227610	0.28264	0.363789	0.287462	0.720284	0.719992	0.558645	0.676286	0.744434	0.508038	STYKc	CK vs D12	up
CRGY0200018	4.45031	3.60728	5.67234	4.42158	4.72726	3.68577	10.3149	9.68666	9.02675	NA	CK vs D12	up
CRGY0230296	354.574	288.334	202.705	175.921	179.08	240.15	529.526	552.133	596.537	NA	CK vs D12	up
CRGY0231185	12.9381	14.1158	14.4372	12.5826	10.1966	13.1379	35.2187	24.1067	26.7632	NA	CK vs D12	up
CRGY0230134	2.30111	1.64116	2.08132	2.20151	2.48338	3.21006	3.90189	4.38371	4.37482	Cysteine-rich receptor-like protein kinase	CK vs D12	up
CRGY0211417	1.13535	1.35085	1.11268	1.43614	2.13324	2.37534	3.43677	2.14209	1.95082	dioxygenase	CK vs D12	up
CRGY0228425	0.978486	1.07655	1.2908	0.917386	1.29096	1.70333	2.21164	2.12442	2.54598	S-adenosylmethionine decarboxylase proenzyme	CK vs D12	up
CRGY0229882	5.09419	4.03786	5.41971	3.52115	4.45917	4.49743	10.3221	10.3808	9.64855	peptide nitrate transporter	CK vs D12	up
CRGY0213903	4.0159	3.72132	4.97616	5.74131	6.0808	5.92729	8.82276	8.49543	9.26668	Protein of unknown function (DUF819)	CK vs D12	up
CRGY0206908	0.572004	0.626357	0.590806	0.90046	0.808627	0.782648	1.27059	1.30067	1.18293	receptor protein kinase	CK vs D12	up
CRGY0214058	0.439768	0.643147	0.418471	0.443338	0.46744	0.661502	1.00477	0.954756	1.15765	Subtilisin-like	CK vs D12	up
CRGY0221611	0.724314	0.520871	0.675669	1.11779	0.899049	0.708651	1.35564	1.25825	1.45002	Domain of unknown function (DUF2431)	CK vs D12	up
CRGY0225313	16.8847	16.9878	16.6219	14.3022	15.4092	15.0727	35.4667	37.1295	33.1837	Aquaporin	CK vs D12	up
CRGY0213755	0.616909	0.553915	0.612827	0.792573	0.810993	1.04945	1.22666	1.04419	1.49365	ABC transporter C family member	CK vs D12	up
CRGY0230179	2.33847	2.84217	3.16439	3.59811	3.65469	3.1516	6.76093	4.94641	6.06747	Dehydrogenase	CK vs D12	up
CRGY0212868	2.70208	2.86475	4.81769	3.34862	3.99713	4.64903	6.51477	7.6777	7.55342	Glycosyltransferase	CK vs D12	up
CRGY0224573	2.05085	2.1428	2.42088	3.65614	4.48337	3.8004	4.16403	4.05156	5.43911	Plastocyanin-like domain	CK vs D12	up
CRGY0202461	1.13252	1.28826	1.38558	5.14054	2.62453	5.74159	2.62484	2.71493	2.63382	Late embryogenesis abundant protein	CK vs D12	up
CRGY0217600	3.41372	4.36238	4.49122	4.08648	4.32826	3.99455	8.50697	7.90665	9.40554	Nitrate transporter	CK vs D12	up
CRGY0225726	5.82853	6.20894	6.18844	6.57611	4.83695	5.61488	9.90377	16.7348	11.8914	Unknown	CK vs D12	up
CRGY0210322	1.06986	1.81446	2.49524	2.03922	2.18439	1.99179	3.5646	3.53093	4.17139	Stigma-specific protein, Stig1	CK vs D12	up
CRGY0230910	7.61221	5.42001	6.34928	3.0592	4.61571	4.17814	13.3698	14.4758	12.8839	reductase	CK vs D12	up
CRGY0223903	0.529222	0.483206	0.499826	1.42636	1.18211	1.17573	1.12843	0.953097	1.1249	tetratricopeptide repeat	CK vs D12	up
CRGY0203764	0.629199	0.52822	0.835863	0.843044	0.734307	0.967521	1.45365	1.34374	1.43385	NA	CK vs D12	up
CRGY0230321	2.85528	2.60004	2.83794	5.19946	5.21525	5.36651	5.90078	6.11689	5.45875	LanC lantibiotic synthetase component C-like	CK vs D12	up
CRGY0206522	6.13129	5.67698	6.77745	21.9883	22.1797	21.6155	14.0024	13.7269	11.345	sugar transporter	CK vs D12	up
CRGY0201959	2.78805	2.31849	2.57312	3.25089	5.50065	4.67432	5.73115	5.25055	5.10832	Inherit from NOG: Serine-rich	CK vs D12	up
CRGY0213940	9.26832	8.68459	9.07635	14.3498	16.2628	16.0679	19.4961	18.978	18.6685	LRR receptor-like serine threonine-protein kinase	CK vs D12	up
CRGY0206398	3.67601	2.81327	2.40065	2.46959	2.99308	3.71286	6.44477	6.32636	6.16141	Acyl-CoA synthetase long-chain family member	CK vs D12	up
CRGY0227714	2.92818	3.05832	2.72406	3.5496	3.96446	4.69484	5.958	6.80552	5.81612	GRAM domain-containing protein	CK vs D12	up
CRGY0215826	3.13578	3.17257	3.45444	5.54804	3.99834	5.12514	6.46893	6.85831	7.39655	NA	CK vs D12	up
CRGY0229644	32.5537	30.4489	30.2303	47.6352	45.7295	47.9823	66.8792	66.2946	64.9562	aldose 1-epimerase	CK vs D12	up
CRGY0221181	48.3862	52.4372	50.246	60.7956	64.2533	62.4961	108.407	104.656	110.06	gibberellin 20 oxidase	CK vs D12	up
CRGY0223949	4.88699	4.91731	4.88083	7.89901	8.43355	8.98533	9.02359	11.6487	10.5537	Monoglyceride lipase	CK vs D12	up
CRGY0212647	1.86083	2.15825	3.20839	4.8407	6.98571	6.84826	5.34757	3.65974	6.42095	Nuclear transcription factor Y subunit	CK vs D12	up
CRGY0215168	13.917	12.9855	14.1282	25.7269	23.8174	25.9589	28.348	29.2119	29.9043	tyrosine aminotransferase	CK vs D12	up
CRGY0209267	2.50122	2.21223	2.10348	2.78256	2.70314	2.013	3.84876	5.40594	5.10877	DC1 domain-containing protein	CK vs D12	up
CRGY0213880	124.641	121.049	132.712	181.075	210.074	196.769	275.945	264.616	257.677	NA	CK vs D12	up
CRGY0213065	12.6833	12.6792	11.2934	22.0575	20.734	23.3953	25.3229	26.4977	26.2061	LMBR1 domain containing 2	CK vs D12	up
CRGY0218499	6.68318	6.13691	5.6012	10.3735	9.4372	10.4502	13.2852	12.7234	13.4646	Cbl-interacting protein kinase	CK vs D12	up
CRGY0227374	0.978119	0.686701	0.54812	0.899553	1.33615	1.40979	1.44747	1.59231	1.73199	ATP-binding cassette, sub-family B (MDR TAP)	CK vs D12	up
CRGY0230625	5.26784	5.96421	5.94239	11.4212	9.65024	10.6655	11.3157	12.2038	13.0908	AMP-binding enzyme	CK vs D12	up
CRGY0218104	232.265	221.412	227.666	358.264	352.812	357.191	487.81	463.898	500.274	1-aminocyclopropane-1-carboxylate oxidase homolog	CK vs D12	up
CRGY0227364	0.441756	0.409434	0.635372	0.0796071	0.32061	0.424033	0.957084	1.12623	1.14517	NA	CK vs D12	up
CRGY0214216	4.84174	4.78185	4.26395	5.92699	6.49291	6.46376	9.11973	9.70936	10.7964	S_TKc	CK vs D12	up
CRGY0213622	21.047	21.2461	24.1655	25.4037	24.2166	28.7005	42.9774	46.1099	53.2344	homeobox-leucine zipper protein	CK vs D12	up
CRGY0215551	7.51144	7.15389	8.48893	7.81416	6.97163	7.28336	18.7404	15.6092	15.0203	Unknown	CK vs D12	up
CRGY0212285	234.813	247.296	235.344	356.604	351.526	362.522	520.234	511.308	509.841	Granule-bound starch synthase	CK vs D12	up
CRGY0215588	0.742642	0.250555	0.738164	0.16546	0.330367	0.319488	1.05398	1.22672	1.41209	(DC) complex that phosphorylates and inhibits members of the retinoblastoma (RB) protein family including RB1 and regulates the cell-cycle during G(1) S transition. Phosphorylation of RB1 allows dissociation of the transcription factor E2F from the RB E2F complex and the subsequent transcription of E2F target genes which are responsible for the progression through the G(1) phase. Hypophosphorylat…	CK vs D12	up
CRGY0216305	2.88429	3.71041	3.14789	11.7687	9.23324	10.3809	7.2277	7.02094	6.35117	galactinol--sucrose	CK vs D12	up
CRGY0218217	9.32844	9.03173	8.53889	13.8754	14.5758	11.3803	16.9768	21.2121	19.3212	NA	CK vs D12	up
CRGY0218701	16.3776	8.14553	14.0684	38.2481	30.9528	44.6252	21.1423	35.8481	26.8723	Hypoxia-responsive family	CK vs D12	up
CRGY0208789	12.9652	13.6994	12.7051	20.204	18.9509	20.0406	29.1709	28.3002	26.9208	decarboxylase	CK vs D12	up
CRGY0208137	6.42691	5.96835	6.48521	9.13262	8.88328	9.07657	13.0747	14.1346	13.6934	E1-E2 ATPase	CK vs D12	up
CRGY0208119	0.643624	0.561627	0.32148	0.556092	0.232488	0.627237	0.914942	1.05869	1.26356	Piriformospora indica-insensitive protein	CK vs D12	up
CRGY0228603	15.2833	14.8257	15.6351	24.8687	24.4372	24.5467	32.3807	32.2784	33.3497	LRR receptor-like serine threonine-protein kinase	CK vs D12	up
CRGY0214342	27.2729	26.9096	27.9071	41.5975	41.0759	41.3936	58.5311	59.4451	60.3907	t-complex 11	CK vs D12	up
CRGY0218791	1.81566	1.64568	1.67966	3.08442	3.61365	3.48036	4.02803	3.64262	3.51244	cytochrome P450	CK vs D12	up
CRGY0220035	1.49007	0.926713	0.926436	2.75729	2.01951	1.33717	2.15803	1.94508	3.10202	Unknown	CK vs D12	up
CRGY0228565	18.8032	19.5101	17.6451	30.2462	29.9058	31.1398	39.6849	41.0904	40.5315	Heat shock cognate 70 kDa	CK vs D12	up
CRGY0231227	91.2823	88.9048	82.6513	138.861	151.769	144.937	175.263	180.763	199.738	Protein of unknown function (DUF1685)	CK vs D12	up
CRGY0208903	40.3219	36.7871	37.3736	62.6876	63.0587	63.2444	83.1375	80.5183	83.4879	2-oxoisovalerate dehydrogenase	CK vs D12	up
CRGY0216225	5.9841	10.3858	8.7525	6.30169	6.52268	10.1896	20.0501	16.7164	18.093	HLH	CK vs D12	up
CRGY0206853	7.0566	7.49795	6.53103	25.2698	26.5494	25.7179	14.4417	14.2748	16.7471	Vacuolar cation proton exchanger	CK vs D12	up
CRGY0225274	12.5547	13.0928	10.2125	18.0187	16.9629	19.0174	26.9735	24.4597	26.2176	Ferric-chelate reductase	CK vs D12	up
CRGY0203465	1.38028	1.24619	1.87468	3.5134	3.76337	2.92077	3.72848	2.86366	3.1456	ABC transporter C family member	CK vs D12	up
CRGY0205051	7.55437	5.88085	6.96733	9.45934	8.29026	9.06027	15.733	13.8624	14.4873	synovial sarcoma translocation gene on chromosome 18-like	CK vs D12	up
CRGY0205388	1.68356	0.609978	1.44209	2.08514	2.44456	2.20976	2.6938	2.60275	2.85824	3-ketoacyl-coa thiolase	CK vs D12	up
CRGY0225428	0.738228	0.417017	0.495984	1.56549	0.91152	0.639255	1.25285	1.24305	1.10727	short-chain dehydrogenase reductase	CK vs D12	up
CRGY0207900	0.333674	0.768736	1.35543	1.35468	0.76321	1.22426	1.60109	2.17218	1.62497	Protein of unknown function (DUF3675)	CK vs D12	up
CRGY0208132	2.69025	3.16635	2.85227	5.27663	5.36359	4.52859	5.71903	6.3749	6.87051	Transmembrane Fragile-X-F protein	CK vs D12	up
CRGY0210014	6.40344	5.05949	4.64028	7.60678	7.59598	7.26868	10.9759	11.1678	12.2355	glucan endo-1-3-beta-glucosidase	CK vs D12	up
CRGY0229903	16.5034	16.9642	14.8369	17.6824	17.96	19.4059	37.6279	32.5458	34.2957	Cytochrome P450 family protein, expressed	CK vs D12	up
CRGY0204778	27.6329	29.8974	24.7372	49.1123	45.4689	48.3139	58.3515	59.0999	59.5536	Rubber elongation factor	CK vs D12	up
CRGY0221911	361.05	390.481	384.807	634.108	626.328	637.318	787.397	833.348	836.317	Unknown	CK vs D12	up
CRGY0202507	2.72938	3.38246	3.13293	5.78972	4.6567	5.88195	6.42168	7.12604	6.76365	Sulfite exporter TauE/SafE	CK vs D12	up
CRGY0227026	0.609158	0.687195	0.676834	0.820888	0.883881	0.916587	1.393	1.38532	1.47369	UDP-glucoronosyl and UDP-glucosyl transferase	CK vs D12	up
CRGY0222199	0.202423	0.182934	0.399574	0.381688	0.27209	0.282979	0.48885	0.655216	0.594975	Protein of unknown function (DUF2921)	CK vs D12	up
CRGY0214212	1.1472	1.08261	1.12969	2.17445	2.38327	2.20614	2.5167	2.54575	2.30151	Non-lysosomal glucosylceramidase that catalyzes the conversion of glucosylceramide to free glucose and ceramide (By similarity)	CK vs D12	up
CRGY0216166	0.129935	0.531166	0.359631	0.48577	0.45418	0.597793	0.745317	0.712146	0.79598	microtubule-associated protein	CK vs D12	up
CRGY0214487	1.90297	1.91531	1.63852	3.04351	3.23112	2.92629	4.73431	3.14481	4.08983	(E 0.0) leucine-rich repeat family protein protein kinase family protein	CK vs D12	up
CRGY0212902	1.1462	1.58339	1.42776	2.3513	2.01634	1.89002	2.73595	3.01624	3.3897	domain-containing protein	CK vs D12	up
CRGY0213383	17.9663	16.8292	15.9915	24.7533	24.6079	24.7707	37.5412	36.3149	37.9357	Dehydrogenase	CK vs D12	up
CRGY0226467	0.389919	0.354235	0.368511	0.828692	0.6615	0.543775	0.642961	0.802027	1.01505	2-phosphoglycerate kinase-related	CK vs D12	up
CRGY0219826	1.15049	0.643803	0.724423	1.42964	1.42516	1.56685	1.96258	1.6915	1.80877	reductase	CK vs D12	up
CRGY0205720	27.748	27.6285	25.5757	25.7754	25.8137	27.3296	59.3355	61.4079	57.3863	pectinacetylesterase	CK vs D12	up
CRGY0219217	59.871	74.6046	50.7114	74.8812	82.323	73.2461	120.229	95.6409	189.179	zpr3 zpr3 (little zipper 3)	CK vs D12	up
CRGY0224871	34.341	44.1457	36.7565	68.9874	65.6747	73.9704	81.4492	81.0698	89.4161	auxin-responsive	CK vs D12	up
CRGY0224806	30.875	33.6854	32.6485	27.3616	24.9591	26.0736	69.389	69.8238	73.2772	Peptidase inhibitor I9	CK vs D12	up
CRGY0230192	25.2595	25.0642	24.9377	36.8246	41.9242	38.0118	54.9411	57.4033	54.7282	DUF1338	CK vs D12	up
CRGY0212883	0.380812	0.543428	0.605394	0.534455	0.342291	0.516849	1.00724	0.901962	1.44164	growth-regulating factor	CK vs D12	up
CRGY0217983	0.90431	1.1107	1.3551	1.41739	1.5575	1.73022	2.5161	2.21319	2.66353	Purple acid phosphatase	CK vs D12	up
CRGY0220154	1.04168	1.27207	1.27711	2.10836	1.84521	1.6372	2.59058	2.62272	2.75054	LRR receptor-like serine threonine-protein kinase	CK vs D12	up
CRGY0206726	8.97362	10.1279	10.1432	9.75958	11.0458	11.7806	19.0893	21.7262	24.0328	e3 ubiquitin-protein ligase	CK vs D12	up
CRGY0216383	43.0674	27.6277	35.2614	39.8015	45.3045	33.5537	107.239	30.3811	94.068	NOI protein	CK vs D12	up
CRGY0206710	1.36305	1.0753	1.04588	1.28374	1.82047	1.32404	2.22358	2.77002	2.77765	Zinc-finger of the MIZ type in Nse subunit	CK vs D12	up
CRGY0223235	2.07956	1.62678	1.57427	2.62602	2.49008	2.63125	3.54736	4.0651	4.21494	cytochrome P450	CK vs D12	up
CRGY0219354	18.7784	19.3728	17.9161	19.0902	19.5742	19.9263	39.4822	44.2695	40.534	Retrotransposon protein	CK vs D12	up
CRGY0217535	73.0014	76.4881	69.2905	164.464	159.713	166.579	153.728	156.505	171.025	Transcription factor	CK vs D12	up
CRGY0212335	9.49006	8.5496	9.05256	11.4431	10.5128	10.9334	19.5171	22.6452	17.8251	NA	CK vs D12	up
CRGY0206231	10.9442	10.5837	11.9516	27.3193	29.5722	28.5474	25.7113	21.985	26.6928	phosphotransfer protein	CK vs D12	up
CRGY0204006	5.76273	4.88389	5.98747	13.86	13.9954	12.5129	11.1651	13.2508	12.627	Nadh dehydrogenase	CK vs D12	up
CRGY0214937	7.7759	10.9359	9.14647	16.385	14.5484	15.1835	18.8872	22.0706	21.3543	disease resistance protein At3g14460-like	CK vs D12	up
CRGY0205559	54.7752	52.8563	53.2125	98.8094	95.223	98.4657	107.514	120.633	124.026	Zinc finger (C3HC4-type RING finger) family protein	CK vs D12	up
CRGY0210374	6.28223	7.15554	6.43977	7.98196	8.77346	9.22556	13.9077	16.467	14.032	Clathrin assembly protein	CK vs D12	up
CRGY0208147	12.9584	10.7712	14.679	10.8655	12.9518	13.1677	30.9923	25.3777	29.818	Zinc finger, C3HC4 type (RING finger)	CK vs D12	up
CRGY0210231	0.541921	0.247366	0.60054	0.598618	0.448952	0.580536	0.992597	1.09782	1.01639	remorin C-terminal domain containing protein	CK vs D12	up
CRGY0218113	13.3757	13.165	12.5591	21.2607	20.1466	20.2963	28.3486	29.191	29.1763	1-aminocyclopropane-1-carboxylate oxidase homolog	CK vs D12	up
CRGY0210156	0.877954	0.978662	0.899212	1.33753	1.84674	1.79007	1.77295	2.45355	1.86354	Protein of unknown function (DUF1645)	CK vs D12	up
CRGY0216626	7.01015	5.14532	5.97825	17.5716	18.2551	17.2956	15.258	12.5041	12.7479	PLAC8 family	CK vs D12	up
CRGY0225192	0.772643	0.652794	0.858907	1.28708	0.571118	0.693404	1.27597	2.47044	1.36713	NAD dependent epimerase dehydratase family protein	CK vs D12	up
CRGY0218764	26.3082	29.4899	40.0857	34.1008	43.4138	38.3227	65.7096	64.241	86.3771	Unknown	CK vs D12	up
CRGY0205760	29.4518	25.4036	27.0585	51.1893	49.696	53.2279	62.1661	54.4532	62.5199	transcription factor	CK vs D12	up
CRGY0226987	1.45685	2.04841	2.02331	4.72867	5.24978	4.33491	5.06734	2.96778	4.42903	senescence-associated gene 101	CK vs D12	up
CRGY0216512	3.45406	5.94267	6.77241	4.40465	6.09372	5.38696	11.0277	12.3759	12.1179	alpha/beta hydrolase fold	CK vs D12	up
CRGY0207664	7.30173	7.48131	9.29575	14.8517	14.6656	15.1906	16.0929	19.3211	18.4235	Methyltransferase domain	CK vs D12	up
CRGY0222955	5.06008	3.91919	5.10603	4.90752	4.76036	6.09713	10.348	9.86016	11.0955	NA	CK vs D12	up
CRGY0209304	0.787462	1.23378	0.877	0.96868	1.01158	1.51535	2.25928	1.72861	2.42928	phosphate transporter	CK vs D12	up
CRGY0204031	1.96302	1.59773	1.65312	2.21688	1.98941	2.1467	3.81038	4.12217	3.725	(DC) complex that phosphorylates and inhibits members of the retinoblastoma (RB) protein family including RB1 and regulates the cell-cycle during G(1) S transition. Phosphorylation of RB1 allows dissociation of the transcription factor E2F from the RB E2F complex and the subsequent transcription of E2F target genes which are responsible for the progression through the G(1) phase. Hypophosphorylat…	CK vs D12	up
CRGY0215574	18.7329	17.4113	18.5807	18.048	19.6736	19.6849	42.7706	38.6212	40.4477	zinc finger (B-box type) family protein	CK vs D12	up
CRGY0220248	181.328	191.795	180.332	175.737	180.225	185.719	422.251	409.746	410.27	Omega-3 fatty acid desaturase	CK vs D12	up
CRGY0213190	2.56321	2.00883	2.41366	1.56434	1.14162	2.32176	5.65056	5.81048	4.04942	esterase	CK vs D12	up
CRGY0214870	18.2055	17.7528	14.0852	27.5144	24.7363	28.2774	37.9299	38.6332	35.9173	Polyamine oxidase	CK vs D12	up
CRGY0210865	1.57979	1.31168	1.31711	1.19226	1.8319	1.04283	2.94956	2.97463	3.52704	Protein of unknown function (DUF506)	CK vs D12	up
CRGY0210104	0.701473	0.64582	1.05868	1.05809	0.915588	0.885713	1.75889	1.76353	1.93847	Myb-like DNA-binding domain	CK vs D12	up
CRGY0217125	5.79591	5.40082	5.50711	6.63284	7.2421	8.98357	11.0067	12.5769	14.1057	Protein of unknown function (DUF1635)	CK vs D12	up
CRGY0226554	2.93971	2.51625	2.30175	3.26714	3.51079	3.40422	5.91903	5.96864	5.52357	Glucomannan 4-beta-mannosyltransferase	CK vs D12	up
CRGY0219416	2.97802	4.20108	4.01889	7.9759	6.80369	5.99676	8.84508	7.86462	8.58734	PAR1 protein	CK vs D12	up
CRGY0219066	27.585	30.965	25.2633	35.5158	38.1051	41.2147	61.1894	65.339	63.8394	Ras-related protein	CK vs D12	up
CRGY0205009	16.0303	16.157	15.6595	28.1585	31.2745	29.7446	35.294	35.2061	37.2377	WRKY transcription factor	CK vs D12	up
CRGY0204264	3.68559	4.87724	3.21742	6.46804	6.44485	5.61936	10.2286	7.94242	8.17487	NA	CK vs D12	up
CRGY0215760	1.63099	0.616336	0.463688	0.913609	1.06688	2.2149	1.9941	1.63146	2.48296	Unknown	CK vs D12	up
CRGY0202290	0.714443	0.73391	0.448476	1.64154	1.4938	1.22371	1.77821	1.07244	1.42489	epoxide hydrolase	CK vs D12	up
CRGY0217871	0.298275	0.391784	0.189646	0.540407	0.619747	0.550985	0.486254	1.07176	0.443571	PIPKc	CK vs D12	up
CRGY0203582	0.929188	0.532852	0.941838	1.14041	0.830736	1.20637	2.09563	1.36438	2.03026	Unknown	CK vs D12	up
CRGY0212960	10.413	8.0128	8.01873	10.965	12.8779	12.7601	19.1615	20.1307	19.6141	hydroxyproline-rich glycoprotein	CK vs D12	up
CRGY0218114	0.190652	0.684677	0.958069	0.955741	0.28775	0.370671	1.61892	1.0498	1.36672	1-aminocyclopropane-1-carboxylate oxidase homolog	CK vs D12	up
CRGY0220299	83.3591	91.888	86.6018	142.525	130.087	132.405	202.896	183.335	201.026	NA	CK vs D12	up
CRGY0216127	1.69917	1.51829	1.3603	2.85705	1.94389	3.34264	3.23731	3.2921	3.68017	flavonoid	CK vs D12	up
CRGY0227117	11.7922	12.5337	11.3789	20.1301	16.8418	19.2177	25.0363	27.6738	27.604	GDSL esterase lipase	CK vs D12	up
CRGY0206798	0.885341	2.10328	1.52362	1.60954	1.07907	2.3353	3.58611	3.78923	2.83242	UnCoupling Protein	CK vs D12	up
CRGY0221613	26.5837	26.5623	24.9423	37.7738	40.0622	38.4733	54.8978	62.1338	59.8303	Domain of unknown function (DUF2431)	CK vs D12	up
CRGY0220138	0.982442	1.17227	0.894395	1.656	1.59335	1.19775	2.38636	2.59544	1.97947	LRR receptor-like serine threonine-protein kinase	CK vs D12	up
CRGY0200583	0.554613	0.264962	0.515796	0.422992	0.228216	0.566977	0.999424	1.17923	0.890558	disease resistance protein At3g14460-like	CK vs D12	up
CRGY0228257	2.56452	4.70926	5.06704	7.15784	8.32827	7.43381	10.5001	7.81277	10.101	seed maturation protein	CK vs D12	up
CRGY0207305	21.8632	21.2271	20.0595	42.3808	43.4704	40.5186	49.4657	46.902	48.5964	homeobox-leucine zipper protein	CK vs D12	up
CRGY0218187	203.532	209.562	204.3	275.319	264.727	265.283	476.545	479.489	464.797	udp-glucuronic acid decarboxylase	CK vs D12	up
CRGY0229673	3.06399	3.29733	2.53489	3.64392	3.06409	3.0078	6.55048	7.28323	6.39099	flavin-containing monooxygenase	CK vs D12	up
CRGY0204400	1.26272	0.761204	0.620071	0.626639	0.880548	0.96941	2.09037	2.09679	1.74478	harpin-induced protein 1 domain containing protein, expressed	CK vs D12	up
CRGY0217364	60.7669	64.3342	61.9077	120.904	118.936	122.433	137.773	136.766	148.462	phosphatase 2C	CK vs D12	up
CRGY0205954	1.94487	1.31275	1.43312	0.459108	0.562773	0.444519	3.19278	3.67167	3.78313	Glycosylase	CK vs D12	up
CRGY0204431	4.05078	3.82935	4.63757	3.44996	4.00781	4.71001	8.41153	10.9466	9.31977	Aux IAA proteins are short-lived transcriptional factors that function as repressors of early auxin response genes at low auxin concentrations. Repression is thought to result from the interaction with auxin response factors (ARFs), proteins that bind to the auxin-responsive promoter element (AuxRE). Formation of heterodimers with ARF proteins may alter their ability to modulate early auxin respo…	CK vs D12	up
CRGY0212919	62.542	58.5362	58.2152	87.0203	91.5097	82.9145	138.737	134.596	138.347	homeobox-leucine zipper protein	CK vs D12	up
CRGY0208484	3.79018	2.75881	2.09769	8.69544	11.2654	9.70828	5.80594	6.63348	7.02792	Unknown	CK vs D12	up
CRGY0220165	0.834999	0.80339	0.869677	0.537566	0.747087	0.951793	1.97528	2.07594	1.706	LRR receptor-like serine threonine-protein kinase	CK vs D12	up
CRGY0222702	2.80904	3.31892	1.72524	2.69916	1.99864	1.93008	7.30242	4.90415	5.73396	serine threonine-protein kinase	CK vs D12	up
CRGY0200526	0.641454	0.81066	0.784746	1.54514	1.22843	1.37634	1.73365	1.69259	1.7815	disease resistance protein At3g14460-like	CK vs D12	up
CRGY0207017	0.657712	0.183878	0.715639	0.598599	0.657504	0.346922	1.01003	1.43733	1.14832	3'-O-glucosyltransferase	CK vs D12	up
CRGY0210064	0.844881	1.73791	1.3082	2.19111	1.29308	2.02215	2.89212	3.28679	2.94809	Coiled-coil domain containing 109B	CK vs D12	up
CRGY0206042	0.418486	0.259917	0.356504	0.417073	0.373717	0.491484	0.654489	0.800572	0.930179	ABC transporter	CK vs D12	up
CRGY0216169	30.2536	30.8635	27.2187	36.6621	35.1045	39.5587	67.8138	66.8874	68.2094	GDP-mannose pyrophosphorylase A	CK vs D12	up
CRGY0229945	12.461	9.74059	20.2937	29.9981	35.8184	31.2049	26.2679	39.5132	33.2719	NA	CK vs D12	up
CRGY0218166	0.246947	0.257197	0.322303	0.390406	0.0711549	0.138574	0.8937	0.60983	0.402062	Ankyrin repeat-containing protein	CK vs D12	up
CRGY0214042	1.44929	1.41189	1.3893	1.05127	1.28959	1.1774	3.87724	2.08307	3.68991	Carboxylesterase	CK vs D12	up
CRGY0223915	17.3645	15.8401	17.8657	34.9561	32.4493	34.8756	42.2839	37.434	38.6688	transcription factor	CK vs D12	up
CRGY0206709	0.883068	1.06912	0.74512	1.25253	0.926177	1.41663	2.63163	2.04825	1.58936	Zinc-finger of the MIZ type in Nse subunit	CK vs D12	up
CRGY0209515	3.45499	2.76387	2.73562	6.34262	5.28232	5.31343	6.53489	7.81201	6.30835	At rich interactive domain	CK vs D12	up
CRGY0225072	8.22236	8.76856	8.1091	15.4232	14.0404	16.7612	19.8596	16.7172	21.3413	member RAS oncogene family	CK vs D12	up
CRGY0231028	3.44534	3.5653	3.14347	4.68664	4.66643	4.25811	7.42536	8.46555	7.42799	oligopeptide transporter	CK vs D12	up
CRGY0213256	1.24019	0.893279	2.53029	2.7259	0.909791	1.21951	2.87528	3.81662	4.17752	Unknown	CK vs D12	up
CRGY0205817	0.298069	0.759058	0.741038	0.448883	0.375764	0.649756	1.62941	0.973468	1.59022	zinc transporter	CK vs D12	up
CRGY0216914	0.425238	0.438107	0.255592	0.740357	0.571724	0.828374	1.1955	0.662288	0.701001	Glycosyl hydrolase family 3 C-terminal domain	CK vs D12	up
CRGY0211419	0.73154	0.840933	0.818284	1.34853	1.64351	1.90148	1.53304	1.96147	2.07704	dioxygenase	CK vs D12	up
CRGY0228346	16.2427	15.1783	15.3759	22.0526	21.9497	26.064	36.727	34.4428	37.0496	Pfam:efhand	CK vs D12	up
CRGY0205862	3576.92	3741.64	3242.4	5243.64	5563.6	5460.69	6864.85	8804.28	8581.4	metallothionein-like protein	CK vs D12	up
CRGY0219203	1.01099	0.88178	0.868066	2.54487	2.20248	2.25138	2.16687	1.81043	2.44407	solute carrier family 35 member	CK vs D12	up
CRGY0212810	18.8494	20.5837	20.2275	27.8464	25.329	21.5194	45.1416	50.63	41.9282	cytochrome P450	CK vs D12	up
CRGY0227330	2.19263	0.823194	3.32302	2.07368	2.27577	1.80602	3.93226	5.43112	5.63537	NA	CK vs D12	up
CRGY0216802	6.08359	6.52679	6.61428	6.98503	5.95618	7.58415	15.7633	13.7856	14.6889	exocyst complex	CK vs D12	up
CRGY0215184	62.4362	61.0118	60.8141	60.7304	64.2366	60.5377	140.153	153.506	138.424	solute carrier family 25 (mitochondrial carrier)	CK vs D12	up
CRGY0209980	0.477205	0.587684	0.776023	0.87383	0.969873	1.2295	1.61312	0.847668	1.84297	NA	CK vs D12	up
CRGY0209985	6.19159	8.49947	7.05797	18.8244	18.1002	19.2573	17.5655	15.5895	17.0288	Dihydroflavonol4-reductase	CK vs D12	up
CRGY0215146	7.5602	7.56899	7.97184	10.8109	11.7799	11.6617	17.114	19.2696	17.9272	o-methyltransferase	CK vs D12	up
CRGY0202292	3.53714	3.85747	5.14351	8.15397	7.70884	10.1116	10.7951	9.54086	8.93618	epoxide hydrolase	CK vs D12	up
CRGY0220635	3.94831	4.57766	5.40471	6.31263	5.11415	4.64895	12.4318	10.2411	9.3778	o-methyltransferase	CK vs D12	up
CRGY0217433	38.8786	34.8606	42.1422	68.6938	66.1038	48.8527	82.2102	99.6895	89.8763	NA	CK vs D12	up
CRGY0222948	0.732611	1.11414	0.3939	1.58876	1.73001	1.40026	2.48154	1.58509	1.25182	Plastocyanin-like domain	CK vs D12	up
CRGY0215726	0.111896	0.305638	0.553163	0.442379	0.367754	0.392679	0.55334	0.866157	0.908862	glycine-rich protein oleosin	CK vs D12	up
CRGY0207965	2.65874	2.62835	2.3023	7.61181	6.81598	7.81219	5.3193	5.28574	7.21707	CHY zinc finger	CK vs D12	up
CRGY0225364	23.3125	21.979	21.6413	22.0707	18.8211	22.0478	50.8244	56.9299	50.0825	RuBisCO catalyzes two reactions the carboxylation of D- ribulose 1,5-bisphosphate, the primary event in carbon dioxide fixation, as well as the oxidative fragmentation of the pentose substrate in the photorespiration process. Both reactions occur simultaneously and in competition at the same active site	CK vs D12	up
CRGY0221094	10.1627	10.7116	8.78863	17.4963	16.7624	17.3133	21.8722	21.8454	25.2134	Pfam:UPF0089	CK vs D12	up
CRGY0205884	0.491433	0.449437	0.326071	1.75701	1.78589	1.86386	1.17188	0.722101	1.09309	heat shock	CK vs D12	up
CRGY0207968	3.8769	4.02708	4.12373	11.8221	10.7962	11.3034	9.80776	9.36496	9.24178	receptor-like protein kinase At1g67000-like	CK vs D12	up
CRGY0221910	1561.68	1613.97	1588.35	2902.1	2807.21	2797.84	3757.19	3688.98	3726.56	GDP-D-glucose phosphorylase	CK vs D12	up
CRGY0202741	0.377356	0.620521	0.226506	0.0753292	0.301912	0.584496	0.678891	0.989607	1.23729	g patch domain and KOW	CK vs D12	up
CRGY0216163	5.81215	6.06733	6.42652	11.5864	11.6013	13.1213	13.5229	14.7705	15.1045	enhanced disease susceptibility 1	CK vs D12	up
CRGY0217897	50.1376	53.4168	51.1315	104.031	99.4967	98.3343	120.121	120.701	126.21	Subtilisin-like	CK vs D12	up
CRGY0226666	19.3577	21.3984	20.4765	17.4826	16.9651	15.9278	47.7138	52.8384	44.5615	momilactone A synthase-like	CK vs D12	up
CRGY0223993	2.37898	1.8426	2.30453	2.65877	1.94553	2.93808	4.47439	5.65313	5.46712	tocopherol cyclase	CK vs D12	up
CRGY0204472	0.350885	0.240982	0.140628	0.633926	0.398864	0.431327	0.466444	0.636785	0.597182	Inherit from KOG: Ankyrin Repeat	CK vs D12	up
CRGY0206950	68.1289	74.9422	74.1442	119.455	119.78	117.469	166.475	173.519	176.503	calcium exchanger	CK vs D12	up
CRGY0213703	0.561417	0.288023	0.342596	0.745114	0.630599	0.946559	0.789692	1.00529	1.03226	finger protein	CK vs D12	up
CRGY0230065	91.4052	97.7758	101.393	93.7125	86.8139	89.8654	228.047	231.801	226.496	Chlorophyll A-B binding protein	CK vs D12	up
CRGY0210260	0.0832522	0.429804	0.293744	0.293322	0.627208	0.364894	0.583632	0.629665	0.720605	UDP-glucoronosyl and UDP-glucosyl transferase	CK vs D12	up
CRGY0217665	30.5369	36.8829	34.319	59.7394	61.9652	58.9337	76.9145	76.1847	84.4153	Zinc finger protein	CK vs D12	up
CRGY0200084	0.905324	0.938651	0.82978	1.069	0.923482	0.894923	1.80125	2.37379	2.24026	Domain of unknown function (DUF239)	CK vs D12	up
CRGY0218210	36.9458	36.4684	30.392	75.9254	80.3369	73.3001	86.9594	77.1511	85.0094	Stem-specific protein	CK vs D12	up
CRGY0222226	5.20905	5.17027	4.6204	6.38168	6.84507	6.84888	11.6801	12.721	11.6318	tyrosine aminotransferase	CK vs D12	up
CRGY0213086	74.2623	75.5812	76.1615	141.128	132.696	135.54	175.36	180.25	182.989	UDP-glycosyltransferase	CK vs D12	up
CRGY0207439	3.43459	3.58457	2.23129	2.76045	2.4427	2.9764	6.78066	6.92407	8.43134	Iaa-amino acid hydrolase	CK vs D12	up
CRGY0203099	9.48713	9.00291	8.26308	13.7703	13.5458	13.5871	22.7146	21.7337	19.9925	alpha-galactosidase	CK vs D12	up
CRGY0209858	10.8647	12.5688	11.8483	31.4582	30.5642	26.9477	26.717	30.1229	27.0504	Sugar transport protein	CK vs D12	up
CRGY0207584	0.418499	0.382447	0.236422	0.189765	0.237711	0.137098	0.843498	0.929578	0.711454	Mate efflux family protein	CK vs D12	up
CRGY0228495	0.646491	0.591988	0.585379	0.980999	0.458767	0.443916	1.87339	1.35408	1.19536	bark storage protein	CK vs D12	up
CRGY0229183	134.372	134.287	121.74	120.754	125.063	118.304	322.289	295.036	302.499	F-Box protein	CK vs D12	up
CRGY0200277	1.63482	1.94258	2.11329	2.68646	2.46963	2.67065	4.71179	3.95814	4.90521	Dehydrogenase	CK vs D12	up
CRGY0229287	1.09873	1.03357	1.775	1.5292	3.1599	2.05831	3.91682	2.95312	2.52057	annexin A7	CK vs D12	up
CRGY0204827	40.8716	40.0027	38.1078	53.0331	53.1957	53.6877	96.1857	93.8366	97.6662	Sucrose-cleaving enzyme that provides UDP-glucose and fructose for various metabolic pathways (By similarity)	CK vs D12	up
CRGY0200251	0.869668	1.12317	0.857311	2.6013	1.87026	1.91971	2.21103	2.68486	1.98116	Yip1 domain family, member 6	CK vs D12	up
CRGY0208636	69.1815	68.7804	63.9902	114.567	119.752	117.057	162.033	154.468	165.602	peroxidase	CK vs D12	up
CRGY0214359	3.26404	3.40345	3.83365	6.8728	6.08708	6.01964	9.19973	8.62809	7.70237	receptor-like protein kinase	CK vs D12	up
CRGY0202480	11.5498	11.6932	12.226	23.8446	24.3087	26.3617	28.8151	27.7658	28.5335	carrier protein	CK vs D12	up
CRGY0228894	0.262224	0.433278	0.297911	0.43789	0.457196	0.339841	0.878361	0.751352	0.795632	tRNA-splicing endonuclease positive	CK vs D12	up
CRGY0216032	40.8144	33.8462	33.0881	50.0015	47.9653	50.6528	86.5661	85.5207	90.1254	S-acyltransferase	CK vs D12	up
CRGY0215375	21.799	25.1547	27.0335	27.9416	26.389	28.5135	58.5507	61.2965	61.6226	expressed protein	CK vs D12	up
CRGY0217792	0.641601	0.923568	0.428667	0.430278	0.605303	0.501311	1.45249	1.59978	1.80037	Sterol 24-c-methyltransferase	CK vs D12	up
CRGY0221139	4.13928	3.88568	5.62841	13.993	13.1269	14.3139	12.099	11.2791	9.36616	Carboxylesterase	CK vs D12	up
CRGY0202606	7.11246	7.22635	6.41579	6.13355	5.99106	6.42967	16.6834	17.7617	16.5017	Leucine-rich repeat receptor-like protein kinase	CK vs D12	up
CRGY0204383	0.64759	0.952964	0.71288	0.419791	0.844902	1.39084	2.19025	1.85615	1.62622	solute carrier family 35 member	CK vs D12	up
CRGY0220408	2323.76	2424.53	1966.67	3280.49	3351	3373.53	4653.84	5967.42	5585.39	Plant non-specific lipid-transfer proteins transfer phospholipids as well as galactolipids across membranes. May play a role in wax or cutin deposition in the cell walls of expanding epidermal cells and certain secretory tissues (By similarity)	CK vs D12	up
CRGY0217299	0.405433	0.78794	0.775695	0.820157	0.713332	0.599442	1.48456	1.87241	1.44831	Protein of unknown function (DUF620)	CK vs D12	up
CRGY0220320	5.45806	4.0295	4.7658	9.89851	11.0302	11.3608	11.9096	12.3737	10.7192	solute carrier family 25 (mitochondrial iron transporter), member	CK vs D12	up
CRGY0223065	8.14417	9.21264	6.84963	17.6741	22.3084	22.3436	19.036	22.2394	18.3741	NA	CK vs D12	up
CRGY0201658	27.1139	30.0075	25.807	34.5489	32.8749	35.8321	67.5793	69.7912	69.2836	Receptor like protein	CK vs D12	up
CRGY0215211	1.40286	1.39566	0.587159	0.866738	0.935913	0.984111	2.77504	3.2152	2.22218	Plant-specific domain TIGR01615 family protein	CK vs D12	up
CRGY0224750	0.612759	0.767724	0.547895	0.889135	1.63419	1.65634	1.08527	2.11445	1.59701	Metacaspase	CK vs D12	up
CRGY0221919	0.233685	0.430602	0.376603	0.379493	0.661676	0.505904	1.20694	0.463581	0.852126	Protein of unknown function (DUF568)	CK vs D12	up
CRGY0207586	6.92313	7.00762	6.50459	17.9027	16.636	18.1362	16.1771	17.0283	17.1253	Mate efflux family protein	CK vs D12	up
CRGY0227507	7.08321	7.59247	7.24112	8.43555	6.94438	7.83681	19.1828	16.4943	18.3272	tryptophan synthase, beta chain	CK vs D12	up
CRGY0229504	1.29706	0.950289	1.5084	1.8821	2.4495	1.27805	3.35985	3.4881	2.44618	NA	CK vs D12	up
CRGY0216142	1.58506	1.35873	1.52589	3.21798	3.47982	3.49915	3.92936	3.53818	3.64395	enhanced disease susceptibility 1	CK vs D12	up
CRGY0219880	3.99586	5.35683	2.14998	5.75502	5.78895	4.79969	15.2386	7.0443	6.44093	reductase	CK vs D12	up
CRGY0217370	17.6941	23.9084	3.28205	39.1333	39.703	18.6019	41.0299	22.7505	44.2981	aspartic proteinase	CK vs D12	up
CRGY0200591	9.40404	7.18574	4.57997	22.6168	36.2879	22.9288	22.7931	14.7327	14.8299	Unknown	CK vs D12	up
CRGY0221115	3.36374	3.65469	2.16731	3.10788	2.13858	1.68071	5.81731	8.90873	7.94631	cell number regulator 1-like	CK vs D12	up
CRGY0221351	29.864	33.0694	35.262	46.9522	48.6822	50.9048	83.2721	78.4699	81.7778	Metacaspase	CK vs D12	up
CRGY0208929	2.74693	1.86289	2.7437	2.86655	5.06545	4.88819	3.90142	7.11308	6.76003	NA	CK vs D12	up
CRGY0221762	91.8298	92.8396	91.0742	64.0642	63.9345	71.6883	229.062	233.143	228.08	nudix (nucleoside diphosphate linked moiety X)-type motif 6	CK vs D12	up
CRGY0218790	1.32076	0.850386	0.82249	1.44363	1.65057	1.7286	2.62193	2.22537	2.70079	cytochrome P450	CK vs D12	up
CRGY0221230	10.2847	10.5551	10.8974	26.0868	24.7088	25.5024	24.8803	26.4427	27.4565	WD domain, G-beta repeat	CK vs D12	up
CRGY0224810	0.238846	0.244091	0.330651	0.381618	0.452039	0.416742	0.630781	0.831511	0.5744	Subtilisin-like	CK vs D12	up
CRGY0208888	0.359267	0.307497	0.239033	0.360319	0.507856	0.4363	0.559257	0.803172	0.902365	subtilisin-like	CK vs D12	up
CRGY0217158	1.41037	0.724241	1.01239	1.32142	1.80055	1.50781	2.66304	1.9931	3.39096	OTU-like cysteine protease	CK vs D12	up
CRGY0200240	4.69625	4.71018	4.47311	11.4871	12.7025	14.0408	10.6762	11.6601	12.5431	AP2-like ethylene-responsive transcription factor	CK vs D12	up
CRGY0218697	7.71818	6.02554	8.13292	0	0	0	17.1873	18.8099	18.7583	Pollen proteins Ole e I like	CK vs D12	up
CRGY0223956	2.60986	3.0431	2.85125	3.93327	3.77164	3.75028	7.30582	6.83749	7.00541	gata transcription factor	CK vs D12	up
CRGY0206747	1.20221	0.896078	1.21255	0.459753	0.770751	1.3294	3.31365	2.33613	2.7488	Disease resistance response protein	CK vs D12	up
CRGY0206933	3.65121	4.74925	3.95706	7.96253	6.43723	7.43673	9.98136	9.56745	11.3579	carboxylesterase 15-like	CK vs D12	up
CRGY0218649	3.55659	2.55619	2.84051	1.83242	3.15803	3.25676	8.60945	7.58561	6.55342	Pathogenesis-related protein Bet v I family	CK vs D12	up
CRGY0220029	0.922664	0.70799	0.312105	1.16004	1.16129	0.745461	1.70601	1.23204	1.88181	cytochrome P450	CK vs D12	up
CRGY0227521	8.3867	9.11958	7.6392	21.6881	22.9912	22.0169	19.9922	22.7752	21.3741	3-beta hydroxysteroid dehydrogenase/isomerase family	CK vs D12	up
CRGY0219087	1.22228	1.2398	1.21949	3.89805	2.87519	3.38008	3.11891	2.8947	3.28481	finger protein	CK vs D12	up
CRGY0230344	76.3484	73.7306	76.0073	149.106	147.335	149.47	188.634	194.673	193.422	peptidase S41 family protein	CK vs D12	up
CRGY0200007	5.40996	5.45824	5.6221	10.9226	10.4177	11.3943	13.2494	14.2929	14.4348	disease resistance protein At3g14460-like	CK vs D12	up
CRGY0216812	3.74461	1.61594	1.99409	5.23253	5.56693	4.43063	6.2776	5.94175	6.95385	Plant protein 1589 of unknown function (A_thal_3526)	CK vs D12	up
CRGY0201787	3.1615	3.16784	2.74167	3.5177	3.66842	4.19683	7.53635	7.26728	8.34152	ANK	CK vs D12	up
CRGY0216412	0.415063	0.924824	0.895112	0.959091	0.409275	1.06049	2.34767	1.04719	2.32313	KIP1-like protein	CK vs D12	up
CRGY0217768	1.62268	3.65333	0.837002	7.22672	11.1042	10.1481	6.77603	3.57645	5.08906	Unknown	CK vs D12	up
CRGY0203341	51.1865	62.0936	62.6962	65.3679	54.4614	61.4034	148.84	138.533	164.307	Unknown	CK vs D12	up
CRGY0215203	19.5471	20.133	20.395	29.8807	27.4055	27.2993	51.5279	51.0445	51.0598	phosphatidylcholine 1-acylhydrolase activity	CK vs D12	up
CRGY0214331	3.63538	5.28306	4.25932	6.92385	6.85119	5.94635	12.2977	10.2589	11.1302	receptor-like protein kinase	CK vs D12	up
CRGY0221328	2.5296	2.35273	2.97736	3.98847	4.16915	4.40233	7.15523	6.59235	6.23763	Metacaspase	CK vs D12	up
CRGY0217304	1.25919	2.17272	1.95967	1.07405	2.58377	2.4969	3.45591	5.03065	5.21028	Unknown	CK vs D12	up
CRGY0215512	0.311872	0.229722	0.405142	0.497119	0.497881	0.437895	0.987264	0.676346	0.73341	synthase	CK vs D12	up
CRGY0220155	2.85685	2.94226	2.92903	3.9467	2.87929	3.23695	7.66925	8.21169	6.54662	LRR receptor-like serine threonine-protein kinase	CK vs D12	up
CRGY0207808	5.97649	7.37902	5.24298	13.4801	13.6844	16.2722	12.1638	17.4452	17.7269	PLAC8 family	CK vs D12	up
CRGY0228546	2.88069	4.08673	2.60755	1.45397	2.4226	2.03013	7.94996	8.33272	8.22847	Basic region leucine zipper	CK vs D12	up
CRGY0228476	1.9122	1.64985	1.00887	2.22486	3.34712	3.33025	4.04471	4.088	3.64231	Myb family transcription factor	CK vs D12	up
CRGY0223206	4.10933	3.94599	2.80815	8.60654	8.5965	7.88383	9.27843	9.31643	9.2832	Ethanolamine kinase	CK vs D12	up
CRGY0220139	10.3256	11.1958	11.2726	11.1203	13.848	11.206	30.2198	27.0718	27.2991	LRR receptor-like serine threonine-protein kinase	CK vs D12	up
CRGY0219152	3.51273	3.9104	3.50681	3.6476	4.89917	4.54707	9.47055	9.24492	9.37427	Protein of unknown function (DUF668)	CK vs D12	up
CRGY0205883	3.23043	3.98129	3.28887	7.92925	7.21738	6.96304	8.73536	8.5328	9.96972	heat shock	CK vs D12	up
CRGY0223064	2.78716	2.46547	2.94626	10.0686	8.53763	9.96297	7.2098	6.65505	7.25906	PB1	CK vs D12	up
CRGY0214868	27.529	26.9337	24.8412	30.6128	30.2658	30.2753	68.0744	69.277	68.6251	Di-glucose binding within endoplasmic reticulum	CK vs D12	up
CRGY0216636	0.326653	0.166321	0.271241	0.163227	0.217301	0.0525667	0.813706	0.437684	0.720566	leaf senescence related protein	CK vs D12	up
CRGY0229416	0.191911	0.49038	0.381773	0.51707	0.291199	0.440271	0.695298	0.960121	1.10275	Sulfate bicarbonate oxalate exchanger and transporter sat-1	CK vs D12	up
CRGY0200072	0.821643	0.842891	0.739338	1.39702	1.78723	1.27064	2.15638	2.0355	1.98206	Domain of unknown function (DUF239)	CK vs D12	up
CRGY0214035	13.6897	12.9728	9.67404	19.5482	17.2413	14.7204	31.185	36.4313	26.2812	Peptidoglycan-binding LysM domain-containing protein	CK vs D12	up
CRGY0202225	8.40167	8.9926	8.76358	16.6152	17.828	18.7883	22.4833	22.3545	22.9983	transmembrane 9 superfamily member	CK vs D12	up
CRGY0223916	9.30408	9.84426	8.86364	8.32266	11.6452	12.6219	26.8513	21.2672	23.2321	expressed protein	CK vs D12	up
CRGY0219435	11.5639	10.3659	15.2545	18.2895	16.8541	18.9815	33.3624	30.5144	33.4652	NA	CK vs D12	up
CRGY0217544	0.275618	0.282282	0.249685	0.137002	0.251529	0.397882	0.79665	0.603298	0.702174	Sucrose-cleaving enzyme that provides UDP-glucose and fructose for various metabolic pathways (By similarity)	CK vs D12	up
CRGY0217910	5.52721	6.69778	5.7552	19.8536	19.8498	19.0996	16.2391	15.3306	14.5984	E3 ubiquitin-protein ligase RHA1B-like	CK vs D12	up
CRGY0221648	3.96362	5.01375	4.11714	7.31297	7.44273	6.50679	11.3932	12.0772	10.3381	arabidopsis thaliana myb domain protein	CK vs D12	up
CRGY0203937	3.93019	3.76036	3.8308	4.88135	4.99726	3.17322	10.2524	8.31794	11.0926	Dof domain, zinc finger	CK vs D12	up
CRGY0218451	1.77089	1.62354	1.62761	12.8267	9.92001	10.4884	4.25709	5.06867	3.77972	2OG-Fe(II) oxygenase superfamily	CK vs D12	up
CRGY0204662	3.3439	0.693402	2.13883	7.05195	8.15282	9.1415	6.73991	4.66609	4.61964	NA	CK vs D12	up
CRGY0223078	3.13243	2.10131	2.12607	2.15126	0.810249	2.57264	4.80774	8.79436	5.63224	NA	CK vs D12	up
CRGY0200201	0.526761	0.0747602	0.754187	1.28683	1.76726	1.68467	1.30085	0.896192	1.40483	resistance protein	CK vs D12	up
CRGY0210254	465.25	429.617	322.278	327.508	313.478	321.274	993.06	1094.2	1121.99	transcription factor	CK vs D12	up
CRGY0222484	1.4326	0.6352	1.48752	1.69135	2.20211	2.12229	3.28674	2.82056	3.27798	Lysine ketoglutarate reductase trans-splicing related 1	CK vs D12	up
CRGY0203927	5.94157	6.33591	6.55072	9.13766	11.3582	12.8319	16.2116	15.7731	17.2276	alpha/beta hydrolase fold	CK vs D12	up
CRGY0200692	14.3744	14.7738	12.8383	31.4635	30.2922	30.9422	38.7597	33.9744	34.4124	Hydroxycinnamoyl-Coenzyme A shikimate quinate	CK vs D12	up
CRGY0219658	31.5448	30.7845	32.2167	42.4107	56.6576	44.2316	80.003	86.4209	81.9656	zinc finger	CK vs D12	up
CRGY0230953	18.6532	18.0143	17.7971	29.3839	31.5503	32.4958	49.343	50.6575	44.2145	2OG-Fe(II) oxygenase superfamily	CK vs D12	up
CRGY0227565	39.4819	39.0786	38.8897	58.877	57.3021	56.0035	100.177	105.982	103.768	DUF292 domain containing protein	CK vs D12	up
CRGY0229288	1.62101	1.32453	2.09636	5.1987	5.52274	5.64102	3.06707	6.10694	4.38398	annexin A7	CK vs D12	up
CRGY0203919	22.9596	19.2032	25.3512	33.1859	35.9048	34.5902	56.2261	59.7381	63.0056	Stem-specific protein	CK vs D12	up
CRGY0215820	0.42406	0.725699	1.15141	0.432531	0.727969	0.559504	1.85924	2.26788	2.03541	Reticulon	CK vs D12	up
CRGY0206606	10.0449	9.07579	9.4665	14.4253	14.517	15.0043	24.8657	25.8555	25.3164	aldehyde oxidase	CK vs D12	up
CRGY0229167	1.70783	1.57522	1.78847	0.486597	1.38507	0.786748	5.5411	4.91018	2.91817	spermidine synthase	CK vs D12	up
CRGY0208276	77.6472	78.3311	83.6294	129.107	123.785	121.386	214.111	221.557	206.72	MOSC domain-containing protein	CK vs D12	up
CRGY0218142	29.7112	29.7	25.8517	31.529	30.976	30.6177	77.3787	75.9493	72.4815	cellulose synthase-like protein	CK vs D12	up
CRGY0218914	0.973262	2.08707	2.49518	2.05728	3.08797	2.00122	3.87879	5.51089	4.88454	18 kDa seed maturation	CK vs D12	up
CRGY0208029	81.3404	82.6686	78.6797	141.207	145.91	136.812	204.713	220.227	215.975	nitrite transporter	CK vs D12	up
CRGY0228220	0.282745	0.48146	0.280159	0.842872	0.561258	0.861368	0.889642	0.856538	1.05442	auxin efflux carrier	CK vs D12	up
CRGY0219158	1.48547	1.39113	1.11371	2.24188	1.76495	2.56924	3.45211	3.69996	3.50576	Glucomannan 4-beta-mannosyltransferase	CK vs D12	up
CRGY0220140	3.62085	5.76054	3.0162	3.81606	4.40352	4.2231	11.882	13.0843	8.11565	LRR receptor-like serine threonine-protein kinase	CK vs D12	up
CRGY0200951	2.90159	4.09621	2.37591	3.29591	1.81416	3.15646	8.65258	9.16411	7.1777	MLP-like protein	CK vs D12	up
CRGY0211816	22.0421	20.4066	21.2001	25.6232	21.9183	24.0494	58.1448	55.4064	58.0383	Poly(U)-specific	CK vs D12	up
CRGY0201707	0.289606	0.1854	0.180963	0.4743	0.438876	0.565535	0.794344	0.437574	0.518364	ANK	CK vs D12	up
CRGY0204117	9.73438	9.24541	10.2185	17.3933	16.8828	19.1045	26.4153	25.2827	26.9811	Cysteine-rich receptor-like protein kinase	CK vs D12	up
CRGY0218236	4.92211	4.59262	5.59858	6.59101	6.37177	5.50559	14.1792	11.5575	14.0344	Protein of unknown function (DUF1677)	CK vs D12	up
CRGY0225252	0.32576	0.286411	0.280407	0.186924	0.374299	0.272349	0.60318	1.02169	0.758132	UDP-glucoronosyl and UDP-glucosyl transferase	CK vs D12	up
CRGY0219999	0.953175	1.78916	1.28708	1.67633	1.48843	1.32921	3.72121	3.79046	3.09715	harpin-induced protein 1 domain containing protein, expressed	CK vs D12	up
CRGY0208866	1.88476	1.80761	2.16083	5.89685	5.73552	6.27146	6.02431	5.5685	4.07541	NA	CK vs D12	up
CRGY0215876	6.05264	5.50737	5.88855	7.13329	6.79411	7.77759	16.123	16.3129	14.7085	EamA-like transporter family	CK vs D12	up
CRGY0210093	38.841	36.3598	33.1212	81.4418	85.4606	83.7003	95.6267	97.0549	97.7887	cytochrome P450	CK vs D12	up
CRGY0220984	0.58532	0.68462	0.444309	0.315758	1.03964	0.874833	1.63646	1.34947	1.6385	serine carboxypeptidase-like	CK vs D12	up
CRGY0213924	0.529427	0.620111	0.341538	1.26396	1.40695	1.60036	1.40815	1.18756	1.35901	synthetase	CK vs D12	up
CRGY0206692	5.16994	4.23952	4.42507	11.7229	11.6036	12.1282	11.394	11.7016	13.8077	serine threonine-protein kinase	CK vs D12	up
CRGY0219212	0.913128	1.36163	1.04157	3.0117	2.47045	2.30918	2.50484	3.88396	2.64056	solute carrier family 35 member	CK vs D12	up
CRGY0216444	2.58441	3.15572	3.54942	2.68489	2.97858	2.56811	7.62047	8.92392	8.63922	Sugar (and other) transporter	CK vs D12	up
CRGY0210135	8.2307	9.22555	9.65243	12.5216	11.0661	12.7025	25.3617	23.947	24.2695	disease resistance protein	CK vs D12	up
CRGY0221232	59.3671	49.7661	59.444	120.831	136.69	119.038	172.647	144.871	138.995	Unknown	CK vs D12	up
CRGY0207022	5.5053	3.43991	3.61154	4.74016	2.97717	3.4095	9.08702	16.4679	9.00404	3'-O-glucosyltransferase	CK vs D12	up
CRGY0225892	27.22	26.4538	25.9154	25.061	28.4304	27.5989	72.485	69.3607	69.6284	Ammonium Transporter	CK vs D12	up
CRGY0213136	0.189589	0.192561	0.328442	0.333414	0.525777	0.507559	0.651378	0.750491	0.522168	Spinster homolog	CK vs D12	up
CRGY0202377	1.04074	0.805921	0.799585	1.76322	1.1309	1.3594	1.55875	2.78306	2.85109	Monoglyceride lipase	CK vs D12	up
CRGY0223138	46.8885	46.7578	45.046	71.1311	71.3852	70.4824	127.729	124.165	124.018	Raffinose synthase protein Sip1	CK vs D12	up
CRGY0222973	97.8039	98.4912	98.1294	183.989	177.163	177.853	271.364	258.741	266.048	CBL-interacting protein kinase	CK vs D12	up
CRGY0221720	1.36958	2.14904	1.39664	2.91267	2.63038	2.55345	5.05799	3.4513	4.65899	E3 ubiquitin-protein ligase	CK vs D12	up
CRGY0203704	1.30719	2.00243	1.16609	1.83054	1.85895	1.72883	3.70136	4.54253	3.85397	Plant protein of unknown function (DUF641)	CK vs D12	up
CRGY0204118	5.78657	5.83068	5.32266	13.2151	11.6122	11.9797	15.045	16.7196	14.9423	Cysteine-rich receptor-like protein kinase	CK vs D12	up
CRGY0205741	51.2695	54.7155	50.903	124.772	122.102	131.807	131.463	147.04	149.341	glycogenin	CK vs D12	up
CRGY0218225	6.16304	5.96263	7.35569	5.98673	7.31759	6.57077	18.8597	20.8096	14.1288	Homocysteine s-methyltransferase	CK vs D12	up
CRGY0230554	1.48058	1.9305	1.20699	2.41321	2.27919	2.36522	4.40698	4.25798	4.15645	Kinesin family member	CK vs D12	up
CRGY0218324	0.167343	0.345653	0.341016	0.169689	0.168989	0.274055	0.558827	0.833879	0.967945	isopentenyltransferase	CK vs D12	up
CRGY0219777	1.41193	1.76809	1.32978	10.3975	8.48826	9.30928	4.56567	4.52616	3.19036	Aquaporin	CK vs D12	up
CRGY0212982	94.7388	101.402	89.2898	233.912	223.693	226.545	229.466	285.568	272.768	Cinnamyl alcohol dehydrogenase	CK vs D12	up
CRGY0212463	10.5809	10.9192	10.551	19.2908	19.945	19.7651	28.9862	31.1785	29.6225	aldose 1-epimerase	CK vs D12	up
CRGY0210372	3.23255	3.28169	2.90172	7.23437	7.88373	7.68267	9.40197	8.92161	7.79677	Mate efflux family protein	CK vs D12	up
CRGY0221202	3.7704	4.2603	5.15315	8.82209	10.0641	8.25161	11.3633	12.1777	12.7749	WD domain, G-beta repeat	CK vs D12	up
CRGY0216030	301.4	295.792	296.207	330.467	337.879	329.757	844.684	814.269	808.926	sugar transporter	CK vs D12	up
CRGY0206869	0.343528	0.273807	0.190278	0.377338	0.454812	0.476061	0.725863	0.699378	0.826287	phospholipase C	CK vs D12	up
CRGY0207720	97.1521	96.7451	100.338	89.2029	90.5038	92.2067	270.807	281.741	262.364	Calcineurin-like phosphoesterase	CK vs D12	up
CRGY0204033	3.78611	3.54617	2.73414	5.35948	5.4238	5.44325	9.23833	10.0733	8.78127	Myb-like DNA-binding domain	CK vs D12	up
CRGY0216814	5.10251	5.70543	4.83407	8.70085	9.80111	9.54832	14.49	13.0499	16.0815	Metal tolerance protein	CK vs D12	up
CRGY0203622	206.776	220.004	207.845	196.577	197.262	204.065	592.265	565.495	591.643	Chlorophyll A-B binding protein	CK vs D12	up
CRGY0202643	16.9982	21.9436	20.1466	28.6456	27.2458	27.0959	49.1766	55.3034	59.8894	Prenylated RAB acceptor	CK vs D12	up
CRGY0207831	23.2049	20.0935	25.982	51.1183	55.3959	59.9309	64.3222	63.0488	66.6597	C2 domain	CK vs D12	up
CRGY0213774	0.669499	0.434111	0.420017	0.87531	0.988304	0.833005	1.44159	1.40205	1.43228	tRNA-splicing endonuclease positive	CK vs D12	up
CRGY0204099	0.969025	0.938469	1.24643	2.57283	2.12839	1.96371	3.10299	2.67442	2.9859	Cysteine-rich receptor-like protein kinase	CK vs D12	up
CRGY0220549	16.0465	17.5016	21.8736	37.0282	44.6975	48.7437	50.7897	52.1534	50.3431	PPIases accelerate the folding of proteins	CK vs D12	up
CRGY0230104	3.67717	4.06797	4.25512	6.82533	6.20803	6.21403	11.5294	11.1753	10.9218	endo-glucanase	CK vs D12	up
CRGY0203240	1.86937	2.17748	2.92078	6.97029	5.49641	5.85655	5.61591	7.20454	7.06285	DNA polymerase	CK vs D12	up
CRGY0218536	4.98861	4.60417	4.10246	4.13655	4.13162	3.2267	13.2718	12.381	12.8246	Polygalacturonase	CK vs D12	up
CRGY0204800	3.64101	4.07415	4.3466	5.42464	5.19482	4.85521	10.5747	10.7841	12.6624	udp-glucuronic acid decarboxylase	CK vs D12	up
CRGY0215616	321.642	265.262	257.554	576.509	514.366	599.312	653.088	823.436	894	Wound-induced protein	CK vs D12	up
CRGY0207025	18.6329	18.6924	21.7476	18.3305	14.4894	17.7262	55.7706	51.8871	58.0477	Tubulin is the major constituent of microtubules. It binds two moles of GTP, one at an exchangeable site on the beta chain and one at a non-exchangeable site on the alpha chain (By similarity)	CK vs D12	up
CRGY0223975	7.47793	7.33293	6.20784	13.1762	13.515	13.0419	15.93	20.4344	21.8919	dehydration-responsive element-binding protein	CK vs D12	up
CRGY0213040	192.472	197.089	186.349	244.646	240.756	248.163	538.583	530.394	535.396	Mitochondrial	CK vs D12	up
CRGY0211532	81.8065	84.6265	81.3307	173.384	174.737	179.133	236.92	228.302	233.43	benzyl alcohol O-benzoyltransferase-like	CK vs D12	up
CRGY0200508	47.2356	39.452	48.6894	92.7043	107.56	114.004	130.414	125.253	123.263	Unknown	CK vs D12	up
CRGY0207610	0.295551	0.122426	0.361801	0.181666	0.422776	0.413827	0.707929	0.409732	1.08036	GDSL esterase lipase	CK vs D12	up
CRGY0215887	0.410562	0.409633	1.07078	0.96003	1.37355	1.32287	1.73456	1.87686	1.89695	LRR receptor-like serine threonine-protein kinase	CK vs D12	up
CRGY0200258	0.710116	0.49476	0.625144	2.12633	2.7025	2.3065	2.00468	1.52668	1.6856	receptor-like protein kinase At1g67000-like	CK vs D12	up
CRGY0222912	3.65293	4.29309	3.97861	3.55286	2.79263	5.68009	9.60306	12.219	12.3502	glutamine amidotransferase	CK vs D12	up
CRGY0209728	0.177996	0.137345	0.402035	1.11682	0.905157	0.953353	0.449861	0.768763	0.871534	Putative serine esterase (DUF676)	CK vs D12	up
CRGY0212400	1.74479	1.61148	1.01362	3.53399	2.22234	2.38398	4.05077	4.09353	4.25888	udp-glucose 4-epimerase	CK vs D12	up
CRGY0211488	0.643544	0.63261	0.549444	1.02758	1.15993	1.03164	1.45416	2.01781	1.74884	guanine nucleotide exchange factor	CK vs D12	up
CRGY0227691	0.419787	0.308497	0.121354	1.02613	0.780218	1.27913	0.601168	0.775877	1.02866	polygalacturonase	CK vs D12	up
CRGY0228481	0.763937	1.10956	1.52152	1.76513	2.18476	1.80033	3.39485	3.28526	2.89671	X8 domain	CK vs D12	up
CRGY0201793	61.229	68.3292	69.3695	89.8926	91.313	94.3242	191.566	190.257	196.197	Receptor like protein	CK vs D12	up
CRGY0203576	0.767645	0.576858	0.428186	1.07062	0.928883	0.480045	1.92615	1.1975	1.95236	Unknown	CK vs D12	up
CRGY0209062	56.0244	59.1841	55.5883	174.148	164.304	167.531	160.236	166.543	164.802	nucleoredoxin-like	CK vs D12	up
CRGY0229278	0.203546	0.208704	0.305199	0.356181	0.35587	0.493233	0.30462	0.927757	0.886509	annexin A7	CK vs D12	up
CRGY0220948	7.41558	6.87109	8.62379	21.2906	22.4837	19.1031	21.3032	23.8862	19.9821	Pathogenesis-related protein	CK vs D12	up
CRGY0213942	1.20136	1.16814	1.23601	3.17894	2.74912	3.02226	2.79494	3.82336	3.88335	LRR receptor-like serine threonine-protein kinase	CK vs D12	up
CRGY0211661	1.47774	1.70173	1.40765	7.7834	8.55008	8.20177	4.24776	3.79162	5.19406	bifunctional dihydroflavonol 4-reductase flavanone	CK vs D12	up
CRGY0210228	42.1754	38.7635	40.4904	112.25	114.523	107.873	119.641	115.513	118.642	transcription factor	CK vs D12	up
CRGY0223357	8.46613	10.0968	10.1092	15.2264	13.6047	15.5349	28.2294	25.008	29.8882	Aspartate aminotransferase	CK vs D12	up
CRGY0229849	4.53077	4.04648	4.27695	10.2111	8.907	12.2536	11.4834	11.1515	14.9984	Derlin 1	CK vs D12	up
CRGY0217598	1.38696	1.43633	1.21834	1.19321	1.68061	1.15754	5.3086	3.47356	2.67211	Unknown	CK vs D12	up
CRGY0224696	39.5263	42.762	44.0206	84.2719	82.5975	84.0413	127.091	116.186	120.724	RING-H2 finger protein	CK vs D12	up
CRGY0206752	1.27913	1.0966	0.879583	3.37947	3.76762	4.3181	2.69869	3.29055	3.51881	Family of unknown function (DUF716)	CK vs D12	up
CRGY0213511	2.63982	1.54418	1.08241	1.33242	1.54627	1.49559	5.10699	4.00585	5.90992	Transcription factor	CK vs D12	up
CRGY0225411	1.70338	1.74559	1.80618	2.23783	1.80327	1.29342	6.36405	4.67002	4.11249	NA	CK vs D12	up
CRGY0210070	4.13092	4.76852	3.88702	7.27757	7.5523	7.72052	12.3695	11.0696	13.0632	Galacturonosyltransferase-like	CK vs D12	up
CRGY0215544	0.326652	0.12865	0.351284	0.353442	0.202295	0.389191	1.04824	0.628608	0.713999	serine threonine-protein kinase	CK vs D12	up
CRGY0217607	5.03319	5.62136	4.70255	5.11789	4.79936	5.33409	14.5581	14.3379	16.3383	Nitrate transporter	CK vs D12	up
CRGY0209028	0.446119	0.619791	0.57391	0.994491	0.949944	1.04018	1.70217	1.83363	1.34705	ATPase, H transporting, lysosomal V0 subunit	CK vs D12	up
CRGY0209849	17.2446	19.1141	15.2336	23.9478	25.9972	24.4405	51.0828	49.8338	53.1114	annexin A7	CK vs D12	up
CRGY0230322	21.9811	22.9655	21.601	68.0091	61.5805	64.809	66.5951	66.522	63.9063	serine threonine-protein kinase	CK vs D12	up
CRGY0220782	73.4954	74.7854	67.7451	164.9	160.253	159.82	213.499	215.341	217.323	This protein plays a role in synthesis of starch. It catalyzes the synthesis of the activated glycosyl donor, ADP- glucose from Glc-1-P and ATP (By similarity)	CK vs D12	up
CRGY0215864	4.84131	4.94715	5.08476	4.53372	5.02658	5.00481	14.4705	12.8539	17.0535	ras-related protein	CK vs D12	up
CRGY0227038	64.5587	67.2753	63.7865	69.6735	68.2107	71.0239	194.101	194.66	192.817	Dehydrogenase	CK vs D12	up
CRGY0206751	2.12971	1.84087	1.90839	10.4434	10.3337	11.8505	6.00298	5.06889	6.38247	Family of unknown function (DUF716)	CK vs D12	up
CRGY0228298	2.35339	2.94755	2.18937	6.08268	4.80991	4.85972	8.71389	6.6908	7.21179	E3 ubiquitin-protein ligase	CK vs D12	up
CRGY0220396	10.5349	10.1959	9.83742	21.6063	20.2185	19.3635	29.2543	30.0505	32.1441	ovate family protein 2	CK vs D12	up
CRGY0204271	6.32604	6.11137	5.65153	9.89604	11.1164	10.3442	18.9024	17.6829	18.0255	extracellular ligand-gated ion channel	CK vs D12	up
CRGY0221643	51.2865	50.7601	51.9049	47.7014	45.5954	46.9241	151.603	159.224	156.621	Raffinose synthase protein Sip1	CK vs D12	up
CRGY0223449	24.9558	28.5671	24.9674	81.6798	80.247	83.5339	82.0139	73.8909	77.8168	zinc finger CCCH domain-containing protein 20-like	CK vs D12	up
CRGY0223629	0.855363	0.587561	0.573533	1.71817	1.58726	1.81575	2.44902	1.92399	1.72085	transmembrane protein 184B	CK vs D12	up
CRGY0217357	2.24424	2.90585	3.02247	5.92885	5.27027	5.88804	7.8287	8.28096	8.51038	Regulator of chromosome condensation	CK vs D12	up
CRGY0202257	97.6858	96.7445	96.8286	184.602	176.03	175.889	291.507	295.798	298.499	Hydrolyzes glycerol-phospholipids at the terminal phosphodiesteric bond (By similarity)	CK vs D12	up
CRGY0224075	50.3978	46.5186	41.4184	101.573	96.3079	99.2769	134.295	142.839	141.679	ring finger and CHY zinc finger	CK vs D12	up
CRGY0212853	0.308141	0.510702	0.563712	0.310082	0.3726	0.300019	1.50123	1.5086	1.21619	BTB POZ and TAZ domain-containing protein	CK vs D12	up
CRGY0212803	0.828341	1.3913	1.24057	1.6783	2.37498	1.74374	4.81575	2.47214	3.077	cytochrome P450	CK vs D12	up
CRGY0220667	28.633	28.0465	28.7631	67.4387	67.3659	65.9121	91.7038	83.1466	86.1031	nac domain	CK vs D12	up
CRGY0218610	31.4115	31.2448	28.8122	38.3725	37.3165	37.7446	89.9775	92.7153	94.1762	AMP-binding enzyme	CK vs D12	up
CRGY0229179	0.529244	0.677388	0.948255	1.22971	0.546629	1.19113	2.00798	1.56775	2.98696	peroxidase	CK vs D12	up
CRGY0202972	6.88373	7.06649	7.47708	12.5882	14.1357	12.7697	22.2344	20.8281	22.1115	U-box domain-containing protein	CK vs D12	up
CRGY0209468	0.464186	0.481698	0.158005	0.314919	0.473847	0.533817	1.01778	1.62001	0.632511	THN	CK vs D12	up
CRGY0208621	3.29758	3.17327	3.44412	4.1967	4.88516	5.50883	9.2199	10.7002	10.3577	vacuolar iron transporter	CK vs D12	up
CRGY0213794	1.0599	1.27424	1.20502	2.24519	2.19244	2.45053	3.28575	3.62433	3.80633	G-type lectin S-receptor-like serine threonine-protein kinase	CK vs D12	up
CRGY0223679	0.976004	1.54006	0.727949	1.01771	0.528511	0.906821	3.24382	3.6428	2.9491	pectinesterase	CK vs D12	up
CRGY0203154	4.1835	4.39688	4.71756	6.58588	7.48508	7.06405	14.4649	14.4236	12.0807	GEM-like protein	CK vs D12	up
CRGY0208662	0.805731	0.828667	0.820209	0.840681	0.826859	0.973102	2.52498	2.36962	2.63511	gigantea	CK vs D12	up
CRGY0219656	0.224926	0.580854	0.462222	0.804425	0.460893	0.879534	1.26628	0.564637	2.08039	NA	CK vs D12	up
CRGY0208501	1.7573	2.30147	1.99479	3.5127	3.77894	3.3746	5.40937	6.44859	6.65929	ABC transporter G family member	CK vs D12	up
CRGY0217093	3.62857	3.91933	4.24453	14.181	10.5185	13.0883	11.8963	12.0359	12.7659	Ras-related protein	CK vs D12	up
CRGY0202510	3.37756	2.82704	3.05418	4.73479	4.61354	4.4714	9.95525	9.80062	8.78224	STYKc	CK vs D12	up
CRGY0213925	2.11	1.62673	1.44531	2.33385	1.61666	2.60004	6.30502	5.28191	4.3772	PAR1 protein	CK vs D12	up
CRGY0230576	89.2378	86.9959	81.6154	178.898	180.717	182.975	267.44	265.538	257.248	transcription factor	CK vs D12	up
CRGY0204546	2.81254	2.0283	2.10917	6.36429	9.84391	6.4929	9.35158	4.7405	7.20059	Pfam:DUF26	CK vs D12	up
CRGY0213793	2.27274	1.6516	1.94023	3.76165	4.29406	4.4554	6.32136	5.92247	5.8065	G-type lectin S-receptor-like serine threonine-protein kinase	CK vs D12	up
CRGY0227464	0.879234	1.58585	0.980607	2.90866	2.56081	2.57456	3.93836	3.06949	3.61526	phosphatidylinositol	CK vs D12	up
CRGY0212415	3.47418	3.43584	2.76223	4.54673	4.03233	4.36717	8.92666	10.7549	10.0794	Endoglucanase	CK vs D12	up
CRGY0216662	3.00659	2.72691	3.04756	5.07649	5.22268	6.7064	8.46008	8.69598	9.81566	Solute carrier family 38 member	CK vs D12	up
CRGY0212707	0.774196	0.904468	1.20952	1.93868	1.82689	2.14648	3.05672	2.92939	3.02468	Patatin group	CK vs D12	up
CRGY0207687	0.590349	0.436125	0.346147	0.342673	0.684082	0.915453	1.45975	0.922801	1.82184	calcium-binding	CK vs D12	up
CRGY0216817	67.2476	64.1188	63.1574	230.303	211.866	232.814	204.36	203.714	196.105	bifunctional dihydroflavonol 4-reductase flavanone 4-reductase-like	CK vs D12	up
CRGY0209731	0.999164	1.47129	1.90497	1.68283	3.72474	1.63041	5.17066	4.10812	4.68182	Unknown	CK vs D12	up
CRGY0228170	0.331479	0.284664	0.111003	0.314592	0.3138	0.306002	0.766327	0.715635	0.764563	glucose-6-phosphate 1-dehydrogenase	CK vs D12	up
CRGY0224445	52.1985	51.5809	55.4961	68.4194	68.5745	73.1668	167.751	164.806	166.472	Glutamate decarboxylase	CK vs D12	up
CRGY0202839	10.8125	10.6768	10.8751	21.3395	20.5945	21.5527	34.0319	34.6438	33.3582	Hydroxyacid oxidase	CK vs D12	up
CRGY0224856	5.39844	7.63587	8.90378	19.1573	18.9344	19.6801	21.9268	23.459	21.7821	Protein of unknown function (DUF1442)	CK vs D12	up
CRGY0223368	11.6242	9.81607	10.4445	14.5192	16.2038	15.5673	36.6302	31.5618	30.9501	bark storage protein A-like	CK vs D12	up
CRGY0220982	0.476284	0.340562	0.715002	0.722586	0.818304	0.785578	1.41648	1.61806	1.77588	serine carboxypeptidase-like	CK vs D12	up
CRGY0200522	8.14572	9.3727	11.1181	24.5303	24.8273	27.5055	29.4389	17.1801	42.8875	Unknown	CK vs D12	up
CRGY0223017	13.2436	11.4438	10.8415	21.1328	22.7071	19.3469	36.5886	32.6175	42.2042	zinc finger family protein	CK vs D12	up
CRGY0226528	1.1696	1.08495	1.12177	1.95233	2.13137	1.50732	3.44479	3.7648	3.3864	Lysosomal Pro-X	CK vs D12	up
CRGY0219470	8.34436	6.9806	7.66551	23.3282	19.1693	16.6332	26.0285	22.8606	23.4576	reductase family	CK vs D12	up
CRGY0217504	0.223405	0.229424	0.0908748	0.179521	0.268805	0.303501	0.767642	0.540453	0.415087	Inherit from COG: response to heat	CK vs D12	up
CRGY0207353	1.49308	1.41054	1.412	2.15878	2.23646	2.33723	4.79866	4.71408	4.11142	adenosine monophosphate deaminase	CK vs D12	up
CRGY0227365	0.477776	0.63872	0.688853	0.182336	0.43894	0.141385	1.51889	2.06579	2.15323	NA	CK vs D12	up
CRGY0205981	0.458832	0.156213	0.153617	0.461121	0.537506	0.223154	0.46017	0.69373	1.2507	GMP synthase glutamine-hydrolyzing -like	CK vs D12	up
CRGY0213944	27.8603	19.6919	26.3155	25.1985	27.3734	33.1239	67.4796	77.7473	94.3852	heavy-metal-associated domain-containing protein	CK vs D12	up
CRGY0200450	60.5711	56.2524	62.4802	133.7	136.046	147.058	185.41	186.475	186.587	Unknown	CK vs D12	up
CRGY0211031	0.294558	0.223807	0.108394	0.546736	0.439315	0.741787	0.686115	0.480674	0.815731	resistance protein	CK vs D12	up
CRGY0217379	5.42724	5.23746	5.17752	10.5792	8.88178	10.3094	16.4611	17.0261	16.6041	receptor kinase	CK vs D12	up
CRGY0223110	3.97203	4.49274	4.19833	9.01058	8.87055	8.31364	12.8903	13.384	13.8252	Inorganic H+ pyrophosphatase	CK vs D12	up
CRGY0208338	25.4339	25.9408	27.1376	49.8018	49.8743	55.2261	79.5503	79.6195	90.8818	ninja-family protein	CK vs D12	up
CRGY0223788	2.46811	2.57822	0.950847	7.71733	5.18408	7.21945	4.95396	8.57983	5.44986	transcription factor	CK vs D12	up
CRGY0203577	0.224492	0.574964	0.449286	0.562635	0.338966	1.20163	1.66731	1.0111	1.25146	Unknown	CK vs D12	up
CRGY0206516	0.18944	0.0778206	0.267049	0.114493	0.11423	0.111272	0.528557	0.680487	0.496751	pectinesterase	CK vs D12	up
CRGY0226062	2.72179	2.2256	2.562	3.93936	3.70547	3.77128	7.79598	8.03722	8.14791	Transmembrane protein 214	CK vs D12	up
CRGY0227851	0.158903	0.131952	0.32059	0.539401	0.318415	0.463682	0.576536	0.614065	0.786746	Ankyrin repeat-containing protein	CK vs D12	up
CRGY0229321	1.05084	0.989241	1.39891	1.79899	2.09052	1.68892	3.67322	3.7172	3.51875	Phenylalanine ammonialyase	CK vs D12	up
CRGY0229718	0.780195	0.87679	0.658828	1.88916	1.8154	1.5318	2.42588	2.57098	2.47935	Ankyrin repeat-containing protein	CK vs D12	up
CRGY0222106	0.37395	0.255163	0.125182	0.31003	0.562662	1.2025	1.01192	0.571607	0.83926	serine threonine-protein kinase	CK vs D12	up
CRGY0204870	0.379614	0.664349	0.470235	0.811485	0.811778	0.676557	1.7943	1.42556	1.65848	lipase class 3 family protein	CK vs D12	up
CRGY0224077	3.49323	4.15718	3.19403	6.40133	6.86449	7.18543	11.0769	12.6499	11.1897	Protein of unknown function (DUF581)	CK vs D12	up
CRGY0200189	16.8249	15.4457	14.0949	30.9557	32.994	28.7967	50.2972	52.51	45.4875	NA	CK vs D12	up
CRGY0221159	4.93711	5.0945	5.6074	14.6106	15.4512	14.293	16.8209	16.4419	16.4361	Carboxylesterase	CK vs D12	up
CRGY0201689	0.21538	0.331896	0.220684	0.441158	0.442854	0.2129	1.04858	0.863198	0.616109	ANK	CK vs D12	up
CRGY0211364	1.59083	1.64841	1.09265	1.54902	1.41634	1.67975	4.57432	4.1087	5.07401	Ammonium Transporter	CK vs D12	up
CRGY0208114	68.5724	69.5049	67.3441	294.059	279.057	280.597	222.189	219.792	223.485	phosphoenolpyruvate carboxylase	CK vs D12	up
CRGY0218550	3.14306	2.91951	3.10608	4.76197	4.59117	4.44485	8.72784	9.8729	11.5	invertase	CK vs D12	up
CRGY0228660	182.471	181.556	175.975	465.252	460.195	473.233	564.635	584.778	595.892	zinc-binding protein	CK vs D12	up
CRGY0218014	1.36629	1.15689	1.28013	3.96372	4.07728	4.5926	4.89329	3.21654	4.09549	Calcium-binding peroxygenase involved in the degradation of storage lipid in oil bodies. May be involved in the interaction between oil bodies and vacuoles during seed germination and in the oxylipin signaling pathways and plant defense responses. Can catalyze sulfoxidation of thiobenzamide, hydroxylation of aniline	CK vs D12	up
CRGY0228572	0.260835	0.215624	0.575663	1.245	0.933731	1.01017	1.24906	1.26282	0.908724	NA	CK vs D12	up
CRGY0230303	1.36227	1.70822	1.59551	0.214604	0.106382	0.305589	4.92615	4.64515	5.44108	loosening and extension of plant cell walls by disrupting non-covalent bonding between cellulose microfibrils and matrix glucans. No enzymatic activity has been found	CK vs D12	up
CRGY0213456	24.1261	22.455	22.904	57.0575	52.425	53.2287	78.2555	71.6593	74.577	flavanone 3-hydroxylase	CK vs D12	up
CRGY0213692	0.777197	1.1781	0.773497	1.7618	1.96098	1.88776	3.27926	2.69297	2.94274	receptor-like protein kinase	CK vs D12	up
CRGY0204963	69.0135	76.1851	76.2644	85.3826	86.4183	98.2578	255.932	232.067	231.616	Chlorophyll A-B binding protein	CK vs D12	up
CRGY0217837	0.164291	0.342212	0.585347	0.915078	1.49916	1.36885	1.00428	1.42687	1.19669	annexin A7	CK vs D12	up
CRGY0211531	3.18129	3.01141	3.46418	6.06828	6.15988	5.21468	10.5565	10.4927	10.6535	benzyl alcohol O-benzoyltransferase-like	CK vs D12	up
CRGY0227687	18.9956	16.5974	16.4302	28.2423	28.9099	27.5171	58.2601	57.7094	55.5779	Integrin-linked protein kinase	CK vs D12	up
CRGY0225881	0.640374	0.90574	0.574544	1.61479	1.49059	1.26492	2.41294	2.41181	2.2372	ankyrin repeat-containing protein	CK vs D12	up
CRGY0230985	7.29577	7.7993	7.87697	10.9153	11.2999	11.7389	25.9289	24.7002	25.0335	Ferric-chelate reductase	CK vs D12	up
CRGY0219094	10.6161	11.4803	11.981	17.4878	17.2291	17.7144	36.1211	38.6321	37.6169	o-methyltransferase	CK vs D12	up
CRGY0230731	1.69506	0.937564	1.71286	2.0068	2.24819	1.95299	5.764	4.34103	4.37207	glutamine	CK vs D12	up
CRGY0218032	2.45518	2.77242	3.39878	6.30912	6.53209	4.67013	9.73608	9.00814	10.2994	peroxisomal membrane protein	CK vs D12	up
CRGY0204629	0.861487	0.526464	0.633616	1.96435	1.74637	1.72631	1.3883	2.94842	2.53217	Indole-3-acetic acid-amido synthetase	CK vs D12	up
CRGY0230511	0.434831	0.896602	0.440606	0.732833	0.294362	0.426657	1.90091	2.46831	1.48897	cytochrome	CK vs D12	up
CRGY0215663	9.49338	12.0634	6.68619	18.3704	22.5268	20.9001	22.8932	35.1352	35.1196	NA	CK vs D12	up
CRGY0209048	1.7938	1.30771	1.6304	2.90492	2.78752	2.84059	4.79249	5.75124	5.29835	Hydrolyzes glycerol-phospholipids at the terminal phosphodiesteric bond (By similarity)	CK vs D12	up
CRGY0203336	345.035	331.549	310.248	485.083	515.077	505.127	1147.07	1104.23	1046.41	Unknown	CK vs D12	up
CRGY0203578	0.536245	0.948739	0.773001	1.77534	0.775899	1.1987	2.873	2.02595	2.70869	Unknown	CK vs D12	up
CRGY0228340	0.0362322	0.294829	0.250865	0.289149	0.436095	0.420205	0.823862	0.364001	0.773335	Zinc finger DHHC domain-containing protein	CK vs D12	up
CRGY0230573	40.0152	37.8489	35.766	58.754	76.8675	65.0993	105.988	138.546	134.74	NA	CK vs D12	up
CRGY0223334	0.250003	0.685134	0.681912	0.7662	0.930744	1.23192	2.1759	1.64622	1.77365	NA	CK vs D12	up
CRGY0206723	0.424151	0.482846	0.516206	2.27946	2.00568	3.18651	1.49005	1.40253	1.89202	peroxidase	CK vs D12	up
CRGY0209979	0.790816	0.896488	0.539867	1.12381	1.04024	1.01062	2.73872	2.53179	2.31162	Abscisic acid 8'-hydroxylase	CK vs D12	up
CRGY0210366	6.86279	7.94701	6.91019	16.2568	13.8472	16.6261	25.2917	24.9426	24.335	finger protein	CK vs D12	up
CRGY0223890	0.787539	0.838911	0.686301	2.00898	1.50123	2.11046	2.44171	3.02134	2.4513	receptor-like protein kinase HSL1-like	CK vs D12	up
CRGY0213992	121.953	125.827	125.233	277.383	306.866	285.629	418.155	443.139	428.37	F-Box protein	CK vs D12	up
CRGY0214562	2.55664	3.57695	2.46672	3.00837	4.6116	4.46569	9.85488	10.311	9.05757	Non-specific lipid-transfer protein-like protein	CK vs D12	up
CRGY0201647	0.5968	0.459643	0.547632	1.29486	0.945445	0.965821	1.88347	1.50195	2.12501	cytochrome P450	CK vs D12	up
CRGY0230709	0.320382	0.522867	0.380435	0.694345	0.50595	0.245698	1.58912	1.0954	1.55953	Pfam:DUF623	CK vs D12	up
CRGY0221157	3.17032	4.259	3.20664	9.14987	9.54587	9.16415	11.8757	12.5659	11.6223	Carboxylesterase	CK vs D12	up
CRGY0217400	2.26017	11.0555	9.65711	21.9203	37.2825	25.1183	20.2112	23.8545	35.7137	expressed protein	CK vs D12	up
CRGY0230252	1.41654	1.7993	1.48342	3.07934	3.1428	2.98792	5.96661	5.28753	5.12687	L-type lectin-domain containing receptor kinase IX.1-like	CK vs D12	up
CRGY0212084	33.0064	36.8734	36.4484	83.2623	84.6207	83.3946	120.939	122.122	122.587	amine oxidase	CK vs D12	up
CRGY0206966	0.627642	0.516831	0.354204	2.21056	1.68867	2.55126	1.4806	1.89626	1.81885	L-ascorbate	CK vs D12	up
CRGY0200193	7.47506	6.14184	6.02972	10.9839	10.4385	10.2508	20.8945	22.6051	24.7716	NA	CK vs D12	up
CRGY0221630	16.6957	16.8482	16.4928	40.5879	44.2916	41.1272	58.7949	54.8656	60.2323	BTB POZ domain-containing protein	CK vs D12	up
CRGY0226748	0.457095	0.154347	0.529265	0.384068	0.456797	0.148544	1.5614	1.12527	1.28952	peroxidase	CK vs D12	up
CRGY0220184	895.345	864.206	868.817	1469.16	1552.13	1439.59	3076.29	2942.74	3100.29	NA	CK vs D12	up
CRGY0206213	19.7375	17.2122	20.3478	69.864	72.8215	64.001	70.3681	59.4373	66.9525	chitinase	CK vs D12	up
CRGY0230132	0.89328	0.642635	0.870736	1.54147	1.66296	1.57466	2.94082	2.65083	2.84075	Cysteine-rich receptor-like protein kinase	CK vs D12	up
CRGY0211530	2.73171	2.86797	3.84469	8.52735	7.89295	7.9436	12.5509	9.80032	10.5742	benzyl alcohol O-benzoyltransferase-like	CK vs D12	up
CRGY0212097	15.5733	12.2735	12.446	35.6737	35.5105	35.932	44.4203	47.6676	48.9469	F-Box protein	CK vs D12	up
CRGY0212314	162.694	156.294	164.047	331.377	347.249	320.644	601.891	535.265	540.52	homeobox-leucine zipper protein	CK vs D12	up
CRGY0219983	0.893436	0.656417	0.936689	0.958408	1.37043	1.85065	2.8643	2.81389	3.03933	harpin-induced protein 1 domain containing protein, expressed	CK vs D12	up
CRGY0214762	0.144248	0.0732764	0.292271	0	0	0	0.504724	0.639641	0.652689	peroxidase	CK vs D12	up
CRGY0213904	15.0958	14.0512	14.6928	30.6002	29.581	28.4458	52.0968	51.8093	50.5987	Protein of unknown function (DUF819)	CK vs D12	up
CRGY0219914	19.1899	21.3639	19.7617	49.8487	49.1126	46.2576	70.8252	72.1703	69.6944	transporter	CK vs D12	up
CRGY0218942	1.15977	1.49061	1.46576	4.1243	6.14401	5.58455	4.96464	4.83781	4.66627	glucan endo-1-3-beta-glucosidase	CK vs D12	up
CRGY0220318	1.14781	0.857513	0.215757	2.36392	2.0361	1.72955	2.68386	3.06248	2.14362	Stores iron in a soluble, non-toxic, readily available form. Important for iron homeostasis (By similarity)	CK vs D12	up
CRGY0204863	2.79596	2.32695	2.28709	6.13798	4.80649	4.77153	8.98619	8.80976	8.387	expressed protein	CK vs D12	up
CRGY0214037	0.277115	0.324767	0.354746	0.434544	0.157356	0.613694	1.13435	0.989191	1.27588	glucose-methanol-choline (GMC) oxidoreductase family protein	CK vs D12	up
CRGY0222360	14.3	12.6237	11.9871	36.7557	35.1602	34.6253	45.5955	45.4378	46.8443	GTP-Binding protein	CK vs D12	up
CRGY0205880	1.60397	1.34721	1.61709	3.68666	3.68382	3.01731	5.76451	5.19799	5.50275	heat shock	CK vs D12	up
CRGY0213262	1.0496	1.41976	1.86554	2.42814	1.72401	1.92751	5.76651	4.71778	5.02624	synthase	CK vs D12	up
CRGY0214603	0.199237	0.288989	0.252736	0.538105	0.821547	0.520334	0.645285	0.995344	1.09041	disease resistance protein At3g14460-like	CK vs D12	up
CRGY0201543	10.9687	14.6489	10.9282	14.7069	15.7766	15.0701	45.0691	46.4413	41.9563	Purple acid phosphatase	CK vs D12	up
CRGY0206195	0.862603	1.17599	0.789916	3.52511	3.67921	3.9727	3.45493	3.20423	3.82699	NA	CK vs D12	up
CRGY0216499	56.9674	52.2015	54.0408	116.189	112.016	104.792	200.988	200.899	202.285	Stress up-regulated Nod 19	CK vs D12	up
CRGY0227153	2.99192	2.41937	2.5624	9.57686	8.06431	9.03296	10.1822	9.03959	9.98125	NA	CK vs D12	up
CRGY0208143	0.755662	1.49759	0.938226	2.66808	3.83157	4.01276	4.51583	3.87759	3.62507	Zinc finger, C3HC4 type (RING finger)	CK vs D12	up
CRGY0222028	1.30416	1.75232	0.692747	2.06822	1.38036	1.87775	5.34482	4.19225	4.30935	Early nodulin-like protein	CK vs D12	up
CRGY0221141	0.988137	1.00487	0.645015	2.00724	2.46609	1.8846	2.86119	2.93552	3.79851	Carboxylesterase	CK vs D12	up
CRGY0209984	45.8401	45.3844	46.1277	151.265	147.573	141.567	170.118	174.118	170.921	Mannan endo-1,4-beta-mannosidase	CK vs D12	up
CRGY0220685	1.79644	3.41838	2.59271	9.63321	10.2732	11.6994	9.87098	9.78987	9.18104	amino acid	CK vs D12	up
CRGY0216896	0.314451	0.429944	0.158123	0.425675	0.370606	0.206682	1.33895	1.02685	0.938568	glucan endo-1,3-beta-glucosidase	CK vs D12	up
CRGY0211145	4.31133	4.24631	4.18596	8.74758	8.12721	8.34707	16.6491	15.0318	16.4855	Lethal giant larvae homolog	CK vs D12	up
CRGY0214239	65.9938	65.1111	75.9286	128.086	128.535	138.324	267.81	260.034	253.028	Glyoxalase/Bleomycin resistance protein/Dioxygenase superfamily	CK vs D12	up
CRGY0205600	28.2756	29.4878	29.7623	99.0992	96.2672	93.5387	121.481	109.729	99.7908	Protein of unknown function (DUF1675)	CK vs D12	up
CRGY0206839	17.4062	18.8817	17.8425	49.4098	49.0605	47.6155	68.7083	68.1047	69.0259	expressed protein	CK vs D12	up
CRGY0204541	0.315659	0.326293	0.321209	0.449378	0.707115	0.250316	1.45772	0.942074	1.22165	Patatin-like phospholipase	CK vs D12	up
CRGY0227025	1.21964	1.07161	0.711711	0.888979	1.60712	1.88637	2.82626	3.96074	4.64717	UDP-glucoronosyl and UDP-glucosyl transferase	CK vs D12	up
CRGY0209991	0.614867	0.394743	0.306875	0.538831	0.385272	0.22409	1.74747	1.84467	1.38975	Isoflavone reductase	CK vs D12	up
CRGY0203580	0.31086	0.239783	0.158925	0.157517	0.0790688	0.684105	0.78994	1.09407	0.79935	Unknown	CK vs D12	up
CRGY0220158	0.17358	0.198626	0.218098	0.0751121	0.276315	0.192602	0.743805	0.632051	0.880637	LRR receptor-like serine threonine-protein kinase	CK vs D12	up
CRGY0216682	0.289775	0.147469	0.218895	1.24889	0.591041	1.13902	0.509439	0.721247	1.25232	peroxidase	CK vs D12	up
CRGY0203507	6.99737	7.39651	6.49208	17.9091	18.5799	19.1211	26.9425	27.4274	26.1011	transmembrane protein 63C	CK vs D12	up
CRGY0206501	0.297312	0.203538	0.198342	0.198785	0.19832	0.67446	0.879298	0.686611	1.09829	FBOX	CK vs D12	up
CRGY0229289	0.338826	0.267493	0.488059	0.801538	0.653373	0.734403	1.41765	1.07966	1.70725	transmembrane protein 63C	CK vs D12	up
CRGY0202502	4.69779	5.00925	3.65095	12.3166	11.1223	11.695	17.9526	16.969	16.3796	Sulfite exporter TauE/SafE	CK vs D12	up
CRGY0220953	0.148807	0.224398	0.304286	0	0.228179	0.146228	0.602563	0.882307	1.14799	Xyloglucan endotransglucosylase hydrolase protein	CK vs D12	up
CRGY0220233	25.2134	23.4942	21.4166	29.3465	28.6478	29.8899	90.7567	89.0488	91.6237	phospholipase C	CK vs D12	up
CRGY0202550	2.49032	2.1982	3.71445	3.58918	4.76206	4.43123	10.0149	10.7736	11.5827	Inherit from NOG: Avr9 Cf-9 rapidly elicited protein 146	CK vs D12	up
CRGY0209983	4.04333	5.32489	6.08684	11.6296	11.5997	12.7304	20.5559	20.5395	18.8955	This protein plays a role in synthesis of starch. It catalyzes the synthesis of the activated glycosyl donor, ADP- glucose from Glc-1-P and ATP (By similarity)	CK vs D12	up
CRGY0204301	3.83241	4.99907	4.19131	5.62137	5.61666	7.0073	17.7514	15.7256	16.8851	strubbelig-receptor family	CK vs D12	up
CRGY0211773	65.7321	48.4778	54.8143	123.519	172.584	146.597	215.006	214.082	233.345	Halo-acid dehalogenase-like hydrolase	CK vs D12	up
CRGY0213189	0.316892	0.325081	0.32253	0.755307	0.10765	0.206873	1.38022	1.14627	1.17879	esterase	CK vs D12	up
CRGY0204964	5.22086	4.27796	4.80967	2.81339	1.86976	2.38041	16.8037	20.2097	18.5909	Chlorophyll A-B binding protein	CK vs D12	up
CRGY0209517	33.1809	35.2583	34.7385	191.246	184.971	183.105	139.229	127.486	134.369	Heavy metal-associated domain containing protein	CK vs D12	up
CRGY0218287	7.70338	7.63201	5.98414	18.754	16.9275	17.1143	27.1898	26.0799	29.9146	membrane-associated kinase regulator	CK vs D12	up
CRGY0215161	6.17105	5.89286	5.95989	12.274	14.9741	14.9478	20.414	25.9364	23.3886	flavonol synthase flavanone 3-hydroxylase-like	CK vs D12	up
CRGY0219033	26.5436	24.1217	21.1479	58.5645	58.2579	59.4394	94.8249	94.1145	92.0263	Xyloglucan endotransglucosylase hydrolase protein	CK vs D12	up
CRGY0209003	15.2408	14.3645	14.0229	49.8687	48.621	45.5371	58.7468	59.5885	56.3562	expressed protein	CK vs D12	up
CRGY0208563	1.02359	0.318455	0.628841	1.01904	0.204247	0.79263	2.83431	2.81116	2.24533	Unknown	CK vs D12	up
CRGY0212691	350.809	354.53	344.335	1204.74	1169.5	1178.47	1361.36	1412.22	1385.69	synthase	CK vs D12	up
CRGY0221629	0.526805	1.14384	0.649044	0.936515	1.34657	1.47461	2.89722	4.15556	2.30362	CHROMO	CK vs D12	up
CRGY0211990	1.78373	0.688104	1.16247	5.50495	5.07876	6.20262	4.63048	2.88606	6.74709	auxin-responsive	CK vs D12	up
CRGY0224809	0.254587	0.115924	0.141798	0.627706	0.369905	0.444111	0.674391	0.762419	0.603757	Subtilisin-like	CK vs D12	up
CRGY0215314	2.98377	3.228	2.89808	6.06103	6.29912	6.9311	11.9452	11.8844	11.7575	hydroperoxide lyase	CK vs D12	up
CRGY0228457	11.0517	12.4218	7.72389	17.3856	23.1036	20.6414	35.3774	44.2224	43.3502	homeobox-leucine zipper protein	CK vs D12	up
CRGY0229180	29.0512	26.938	23.1992	66.7181	66.9406	67.9209	101.531	99.6273	108.983	peroxidase	CK vs D12	up
CRGY0229169	1.93031	1.95423	1.1264	3.37769	3.17601	2.79896	6.17915	7.21346	6.34091	Haloacid dehalogenase-like hydrolase family protein	CK vs D12	up
CRGY0211774	33.2603	35.6273	38.056	102.906	99.0204	93.3567	164.196	131.549	135.018	Halo-acid dehalogenase-like hydrolase	CK vs D12	up
CRGY0213320	0.517099	0.381901	0.525577	0.671014	0.747909	0.65249	1.87477	1.79023	2.06877	CRAL TRIO domain protein	CK vs D12	up
CRGY0217099	0.361204	0.495088	0.403699	1.04449	0.961638	0.978308	1.43295	1.19042	2.3932	4-coumarate--CoA ligase-like	CK vs D12	up
[truncated: 2,571 more rows]

## Sheet: T2
Table S3. Top10 GO terms and KEGG enrichments for differentially expressed genes in five clusters of C. rotundifolia under drought stress.
Top 10 GO terms
Class	GO_Name	GO_ID	GO_Level	P_value	EnrichmentScore	HitsGenesCountsInSelectedSet	HitsGenesCountsInBackground	AllGenesCountsInSelectedSet	AllGenesCountsInBackground	GenesOfSelectedSetInGOterm	corrected p-value(BH method)
Cluster1
Cellular component	extracellular region	GO:0005576	3	0.000293672	2.74569	15	717	82	10762	CRGY0208305,CRGY0203418,CRGY0226870,CRGY0205811,CRGY0200242,CRGY0202870,CRGY0202872,CRGY0213644,CRGY0208842,CRGY0202951,CRGY0202724,CRGY0212745,CRGY0228511,CRGY0212973,CRGY0215530,	0.0276052
Biological process	defense response to other organism	GO:0098542	6	0.017788	2.11994	10	490	65	6752	CRGY0207208,CRGY0215960,CRGY0205811,CRGY0202870,CRGY0202872,CRGY0216474,CRGY0217082,CRGY0212973,CRGY0213013,CRGY0218017,	0.505178
Biological process	defense response	GO:0006952	4	0.0185791	2.0117	11	568	65	6752	CRGY0209514,CRGY0207208,CRGY0215960,CRGY0205811,CRGY0202870,CRGY0202872,CRGY0216474,CRGY0217082,CRGY0212973,CRGY0213013,CRGY0218017,	0.507353
Biological process	immune response	GO:0006955	3	0.0207255	2.06926	10	502	65	6752	CRGY0207208,CRGY0215960,CRGY0205811,CRGY0202870,CRGY0202872,CRGY0216474,CRGY0217082,CRGY0212973,CRGY0213013,CRGY0218017,	0.445911
Biological process	cellular response to hormone stimulus	GO:0032870	6	0.0240031	2.25819	8	368	65	6752	CRGY0220308,CRGY0219427,CRGY0226870,CRGY0202870,CRGY0202872,CRGY0207861,CRGY0211685,CRGY0213013,	0.501242
Biological process	immune system process	GO:0002376	2	0.0289569	1.95994	10	530	65	6752	CRGY0207208,CRGY0215960,CRGY0205811,CRGY0202870,CRGY0202872,CRGY0216474,CRGY0217082,CRGY0212973,CRGY0213013,CRGY0218017,	0.541037
Biological process	cellular response to endogenous stimulus	GO:0071495	4	0.0299969	2.1641	8	384	65	6752	CRGY0220308,CRGY0219427,CRGY0226870,CRGY0202870,CRGY0202872,CRGY0207861,CRGY0211685,CRGY0213013,	0.546097
Cellular component	apoplast	GO:0048046	4	0.0317329	2.30831	7	398	82	10762	CRGY0208305,CRGY0205811,CRGY0200242,CRGY0202724,CRGY0212745,CRGY0212973,CRGY0215530,	0.994296
Biological process	defense response to fungus	GO:0050832	7	0.0327953	2.79239	5	186	65	6752	CRGY0202870,CRGY0202872,CRGY0216474,CRGY0217082,CRGY0213013,	0.567919
Biological process	hormone-mediated signaling pathway	GO:0009755	6	0.0336805	2.26523	7	321	65	6752	CRGY0220308,CRGY0219427,CRGY0226870,CRGY0202870,CRGY0202872,CRGY0207861,CRGY0211685,	0.569362
Cluster2
Cellular component	cell periphery	GO:0071944	3	7.41823e-09	1.62186	115	2438	313	10762	CRGY0225313,CRGY0213793,CRGY0213794,CRGY0203507,CRGY0203756,CRGY0230709,CRGY0201543,CRGY0219066,CRGY0225979,CRGY0210231,CRGY0204800,CRGY0230985,CRGY0213747,CRGY0216444,CRGY0218611,CRGY0225140,CRGY0214487,CRGY0202257,CRGY0216896,CRGY0206869,CRGY0212287,CRGY0214212,CRGY0215544,CRGY0202225,CRGY0208789,CRGY0212803,CRGY0207687,CRGY0203099,CRGY0215293,CRGY0209849,CRGY0208501,CRGY0228346,CRGY0228340,CRG…	1.70619e-06
Biological process	response to inorganic substance	GO:0010035	4	4.3762e-06	1.91583	49	702	246	6752	CRGY0225313,CRGY0224445,CRGY0223595,CRGY0216814,CRGY0204827,CRGY0202257,CRGY0203550,CRGY0216169,CRGY0216163,CRGY0216142,CRGY0227038,CRGY0219880,CRGY0209849,CRGY0228346,CRGY0204373,CRGY0228565,CRGY0221568,CRGY0229285,CRGY0212853,CRGY0229287,CRGY0229283,CRGY0219470,CRGY0229278,CRGY0206398,CRGY0206397,CRGY0227093,CRGY0213924,CRGY0211965,CRGY0205801,CRGY0211236,CRGY0211201,CRGY0221910,CRGY0219826,CRG…	0.00740015
Biological process	response to water deprivation	GO:0009414	6	5.37196e-06	2.91709	22	207	246	6752	CRGY0225313,CRGY0204827,CRGY0203550,CRGY0209849,CRGY0204373,CRGY0221568,CRGY0229285,CRGY0229287,CRGY0229283,CRGY0219470,CRGY0229278,CRGY0227093,CRGY0211965,CRGY0205801,CRGY0217364,CRGY0206242,CRGY0216008,CRGY0228457,CRGY0218277,CRGY0230576,CRGY0206495,CRGY0222973,	0.00454199
Biological process	response to water	GO:0009415	5	6.79874e-06	2.87542	22	210	246	6752	CRGY0225313,CRGY0204827,CRGY0203550,CRGY0209849,CRGY0204373,CRGY0221568,CRGY0229285,CRGY0229287,CRGY0229283,CRGY0219470,CRGY0229278,CRGY0227093,CRGY0211965,CRGY0205801,CRGY0217364,CRGY0206242,CRGY0216008,CRGY0228457,CRGY0218277,CRGY0230576,CRGY0206495,CRGY0222973,	0.00383222
Biological process	response to acid chemical	GO:0001101	4	1.07293e-05	2.79554	22	216	246	6752	CRGY0225313,CRGY0204827,CRGY0203550,CRGY0209849,CRGY0204373,CRGY0221568,CRGY0229285,CRGY0229287,CRGY0229283,CRGY0219470,CRGY0229278,CRGY0227093,CRGY0211965,CRGY0205801,CRGY0217364,CRGY0206242,CRGY0216008,CRGY0228457,CRGY0218277,CRGY0230576,CRGY0206495,CRGY0222973,	0.00453581
Biological process	response to abiotic stimulus	GO:0009628	3	3.28e-05	1.53156	76	1362	246	6752	CRGY0201589,CRGY0225313,CRGY0204629,CRGY0204827,CRGY0213176,CRGY0203573,CRGY0202480,CRGY0203550,CRGY0219435,CRGY0216163,CRGY0212803,CRGY0219658,CRGY0216142,CRGY0229457,CRGY0209849,CRGY0228346,CRGY0204373,CRGY0204383,CRGY0228565,CRGY0230065,CRGY0202839,CRGY0223993,CRGY0221568,CRGY0229285,CRGY0212853,CRGY0229287,CRGY0229283,CRGY0219470,CRGY0229278,CRGY0206398,CRGY0206397,CRGY0227093,CRGY0207256,CRG…	0.011093
Cellular component	cell wall	GO:0005618	4	4.06888e-05	2.00029	37	636	313	10762	CRGY0201543,CRGY0225979,CRGY0218611,CRGY0216896,CRGY0212287,CRGY0202225,CRGY0203099,CRGY0215293,CRGY0209849,CRGY0218536,CRGY0228565,CRGY0219033,CRGY0224810,CRGY0207256,CRGY0224806,CRGY0224809,CRGY0226766,CRGY0225428,CRGY0223679,CRGY0216908,CRGY0217897,CRGY0206516,CRGY0218943,CRGY0205841,CRGY0226773,CRGY0208888,CRGY0208636,CRGY0228220,CRGY0214058,CRGY0206689,CRGY0227117,CRGY0217544,CRGY0231272,CRG…	0.00467921
Cellular component	external encapsulating structure	GO:0030312	3	5.66368e-05	1.96933	37	646	313	10762	CRGY0201543,CRGY0225979,CRGY0218611,CRGY0216896,CRGY0212287,CRGY0202225,CRGY0203099,CRGY0215293,CRGY0209849,CRGY0218536,CRGY0228565,CRGY0219033,CRGY0224810,CRGY0207256,CRGY0224806,CRGY0224809,CRGY0226766,CRGY0225428,CRGY0223679,CRGY0216908,CRGY0217897,CRGY0206516,CRGY0218943,CRGY0205841,CRGY0226773,CRGY0208888,CRGY0208636,CRGY0228220,CRGY0214058,CRGY0206689,CRGY0227117,CRGY0217544,CRGY0231272,CRG…	0.00434216
Cellular component	plasma membrane	GO:0005886	4	7.4226e-05	1.47886	84	1953	313	10762	CRGY0225313,CRGY0213793,CRGY0213794,CRGY0203507,CRGY0203756,CRGY0230709,CRGY0219066,CRGY0210231,CRGY0204800,CRGY0230985,CRGY0213747,CRGY0216444,CRGY0225140,CRGY0214487,CRGY0202257,CRGY0206869,CRGY0212287,CRGY0214212,CRGY0215544,CRGY0208789,CRGY0212803,CRGY0207687,CRGY0209849,CRGY0208501,CRGY0228346,CRGY0228340,CRGY0225072,CRGY0204117,CRGY0204118,CRGY0228565,CRGY0231151,CRGY0220029,CRGY0221351,CRG…	0.00426799
Cellular component	membrane	GO:0016020	3	7.81702e-05	1.2542	164	4496	313	10762	CRGY0225313,CRGY0229903,CRGY0224696,CRGY0223363,CRGY0213793,CRGY0213794,CRGY0203507,CRGY0222028,CRGY0211364,CRGY0203756,CRGY0213786,CRGY0216814,CRGY0230709,CRGY0211117,CRGY0202648,CRGY0219066,CRGY0202643,CRGY0210014,CRGY0213523,CRGY0213755,CRGY0210231,CRGY0204800,CRGY0230985,CRGY0213747,CRGY0216444,CRGY0225140,CRGY0214487,CRGY0202016,CRGY0202257,CRGY0217981,CRGY0206869,CRGY0212287,CRGY0214212,CRG…	0.00359583
Cluster3
Biological process	response to oxidative stress	GO:0006979	4	0	7.80965	42	267	136	6752	CRGY0204733,CRGY0204734,CRGY0212691,CRGY0204938,CRGY0223790,CRGY0202863,CRGY0220150,CRGY0202254,CRGY0216874,CRGY0228602,CRGY0227506,CRGY0216125,CRGY0219632,CRGY0231002,CRGY0220973,CRGY0203053,CRGY0217300,CRGY0220144,CRGY0220145,CRGY0220146,CRGY0220148,CRGY0204909,CRGY0220134,CRGY0220135,CRGY0220131,CRGY0220129,CRGY0218271,CRGY0211992,CRGY0200975,CRGY0200971,CRGY0200972,CRGY0200973,CRGY0200974,CRG…	0
Biological process	response to temperature stimulus	GO:0009266	4	0	6.13615	55	445	136	6752	CRGY0204733,CRGY0204734,CRGY0211020,CRGY0212691,CRGY0204938,CRGY0223325,CRGY0220294,CRGY0223790,CRGY0202863,CRGY0220150,CRGY0231175,CRGY0202254,CRGY0216640,CRGY0216874,CRGY0205879,CRGY0217837,CRGY0208307,CRGY0222935,CRGY0216125,CRGY0219510,CRGY0231002,CRGY0220973,CRGY0206658,CRGY0217319,CRGY0217300,CRGY0230060,CRGY0213851,CRGY0220144,CRGY0220145,CRGY0220146,CRGY0220148,CRGY0220134,CRGY0220135,CRG…	0
Biological process	response to oxygen-containing compound	GO:1901700	4	0	2.93933	64	1081	136	6752	CRGY0204733,CRGY0204734,CRGY0222166,CRGY0213444,CRGY0217910,CRGY0214763,CRGY0226983,CRGY0212691,CRGY0200240,CRGY0204938,CRGY0209039,CRGY0223325,CRGY0212319,CRGY0223790,CRGY0202863,CRGY0220150,CRGY0202254,CRGY0216640,CRGY0216874,CRGY0217837,CRGY0227506,CRGY0208307,CRGY0215052,CRGY0229440,CRGY0216125,CRGY0231002,CRGY0220973,CRGY0203053,CRGY0217300,CRGY0230060,CRGY0204482,CRGY0220144,CRGY0220145,CRG…	0
Biological process	response to heat	GO:0009408	5	0	12.2247	49	199	136	6752	CRGY0211020,CRGY0212691,CRGY0204938,CRGY0223325,CRGY0223790,CRGY0202863,CRGY0220150,CRGY0231175,CRGY0202254,CRGY0216640,CRGY0216874,CRGY0205879,CRGY0217837,CRGY0222935,CRGY0216125,CRGY0219510,CRGY0231002,CRGY0220973,CRGY0206658,CRGY0217319,CRGY0217300,CRGY0213851,CRGY0220144,CRGY0220145,CRGY0220146,CRGY0220148,CRGY0220134,CRGY0220135,CRGY0220131,CRGY0220129,CRGY0218271,CRGY0229288,CRGY0211992,CRG…	0
Biological process	response to reactive oxygen species	GO:0000302	5	1.11022e-16	11.9153	36	150	136	6752	CRGY0212691,CRGY0204938,CRGY0223790,CRGY0202863,CRGY0220150,CRGY0202254,CRGY0216874,CRGY0216125,CRGY0231002,CRGY0220973,CRGY0203053,CRGY0217300,CRGY0220144,CRGY0220145,CRGY0220146,CRGY0220148,CRGY0220134,CRGY0220135,CRGY0220131,CRGY0220129,CRGY0218271,CRGY0211992,CRGY0200975,CRGY0200971,CRGY0200972,CRGY0200973,CRGY0200974,CRGY0200970,CRGY0200986,CRGY0200984,CRGY0200985,CRGY0229252,CRGY0200964,CRG…	3.11529e-14
Biological process	response to hydrogen peroxide	GO:0042542	6	1.11022e-16	19.5042	33	84	136	6752	CRGY0212691,CRGY0204938,CRGY0223790,CRGY0202863,CRGY0220150,CRGY0202254,CRGY0220973,CRGY0203053,CRGY0217300,CRGY0220144,CRGY0220145,CRGY0220146,CRGY0220148,CRGY0220134,CRGY0220135,CRGY0220131,CRGY0220129,CRGY0218271,CRGY0211992,CRGY0200975,CRGY0200971,CRGY0200972,CRGY0200973,CRGY0200974,CRGY0200970,CRGY0200986,CRGY0200984,CRGY0200985,CRGY0229252,CRGY0200964,CRGY0200965,CRGY0200961,CRGY0200963,	3.11529e-14
Biological process	response to ethanol	GO:0045471	6	2.22045e-16	32.6252	23	35	136	6752	CRGY0220150,CRGY0217300,CRGY0220144,CRGY0220145,CRGY0220146,CRGY0220148,CRGY0220134,CRGY0220135,CRGY0220131,CRGY0220129,CRGY0200975,CRGY0200971,CRGY0200972,CRGY0200973,CRGY0200974,CRGY0200970,CRGY0200986,CRGY0200984,CRGY0200985,CRGY0200964,CRGY0200965,CRGY0200961,CRGY0200963,	4.45041e-14
Biological process	response to copper ion	GO:0046688	6	2.22045e-16	29.279	23	39	136	6752	CRGY0220150,CRGY0217300,CRGY0220144,CRGY0220145,CRGY0220146,CRGY0220148,CRGY0220134,CRGY0220135,CRGY0220131,CRGY0220129,CRGY0200975,CRGY0200971,CRGY0200972,CRGY0200973,CRGY0200974,CRGY0200970,CRGY0200986,CRGY0200984,CRGY0200985,CRGY0200964,CRGY0200965,CRGY0200961,CRGY0200963,	4.45041e-14
Biological process	response to arsenic-containing substance	GO:0046685	4	3.33067e-16	30.8617	23	37	136	6752	CRGY0220150,CRGY0217300,CRGY0220144,CRGY0220145,CRGY0220146,CRGY0220148,CRGY0220134,CRGY0220135,CRGY0220131,CRGY0220129,CRGY0200975,CRGY0200971,CRGY0200972,CRGY0200973,CRGY0200974,CRGY0200970,CRGY0200986,CRGY0200984,CRGY0200985,CRGY0200964,CRGY0200965,CRGY0200961,CRGY0200963,	5.19214e-14
Biological process	response to inorganic substance	GO:0010035	4	3.33067e-16	3.96045	56	702	136	6752	CRGY0204733,CRGY0204734,CRGY0222166,CRGY0211020,CRGY0213444,CRGY0212691,CRGY0226738,CRGY0200240,CRGY0204938,CRGY0223325,CRGY0212319,CRGY0223790,CRGY0202863,CRGY0220150,CRGY0220821,CRGY0202254,CRGY0205879,CRGY0217837,CRGY0227506,CRGY0208307,CRGY0215052,CRGY0227375,CRGY0220973,CRGY0203053,CRGY0217300,CRGY0230060,CRGY0220144,CRGY0220145,CRGY0220146,CRGY0220148,CRGY0220134,CRGY0220135,CRGY0220131,CRG…	5.19214e-14
Cluster4
Cellular component	mitochondrion	GO:0005739	6	0	3.20982	74	1154	215	10762	CRGY0214652,CRGY0213566,CRGY0224322,CRGY0214646,CRGY0214758,CRGY0221399,CRGY0226965,CRGY0202769,CRGY0227803,CRGY0224773,CRGY0220297,CRGY0211586,CRGY0226826,CRGY0202970,CRGY0207197,CRGY0218501,CRGY0215232,CRGY0229636,CRGY0205784,CRGY0230087,CRGY0207846,CRGY0227688,CRGY0229619,CRGY0223196,CRGY0226466,CRGY0228995,CRGY0220903,CRGY0205748,CRGY0205985,CRGY0205984,CRGY0231093,CRGY0205632,CRGY0224133,CRG…	0
Molecular function	ATP binding	GO:0005524	9	8.01234e-07	6.39134	11	103	78	4668	CRGY0202671,CRGY0213566,CRGY0220903,CRGY0217952,CRGY0202457,CRGY0217940,CRGY0215026,CRGY0203266,CRGY0204592,CRGY0212968,CRGY0221893,	0.000161048
Molecular function	purine ribonucleoside triphosphate binding	GO:0035639	5	9.81439e-07	5.11842	13	152	78	4668	CRGY0202671,CRGY0213566,CRGY0205426,CRGY0220903,CRGY0217952,CRGY0202457,CRGY0217940,CRGY0226047,CRGY0215026,CRGY0203266,CRGY0204592,CRGY0212968,CRGY0221893,	9.86346e-05
Molecular function	ribonucleoside binding	GO:0032549	5	1.05842e-06	5.08497	13	153	78	4668	CRGY0202671,CRGY0213566,CRGY0205426,CRGY0220903,CRGY0217952,CRGY0202457,CRGY0217940,CRGY0226047,CRGY0215026,CRGY0203266,CRGY0204592,CRGY0212968,CRGY0221893,	7.09144e-05
Molecular function	purine ribonucleoside binding	GO:0032550	6	1.05842e-06	5.08497	13	153	78	4668	CRGY0202671,CRGY0213566,CRGY0205426,CRGY0220903,CRGY0217952,CRGY0202457,CRGY0217940,CRGY0226047,CRGY0215026,CRGY0203266,CRGY0204592,CRGY0212968,CRGY0221893,	7.09144e-05
Molecular function	nucleoside binding	GO:0001882	4	1.05842e-06	5.08497	13	153	78	4668	CRGY0202671,CRGY0213566,CRGY0205426,CRGY0220903,CRGY0217952,CRGY0202457,CRGY0217940,CRGY0226047,CRGY0215026,CRGY0203266,CRGY0204592,CRGY0212968,CRGY0221893,	7.09144e-05
Molecular function	purine nucleoside binding	GO:0001883	5	1.05842e-06	5.08497	13	153	78	4668	CRGY0202671,CRGY0213566,CRGY0205426,CRGY0220903,CRGY0217952,CRGY0202457,CRGY0217940,CRGY0226047,CRGY0215026,CRGY0203266,CRGY0204592,CRGY0212968,CRGY0221893,	7.09144e-05
Molecular function	adenyl ribonucleotide binding	GO:0032559	8	1.42237e-06	6.03952	11	109	78	4668	CRGY0202671,CRGY0213566,CRGY0220903,CRGY0217952,CRGY0202457,CRGY0217940,CRGY0215026,CRGY0203266,CRGY0204592,CRGY0212968,CRGY0221893,	4.08424e-05
Molecular function	adenyl nucleotide binding	GO:0030554	7	1.42237e-06	6.03952	11	109	78	4668	CRGY0202671,CRGY0213566,CRGY0220903,CRGY0217952,CRGY0202457,CRGY0217940,CRGY0215026,CRGY0203266,CRGY0204592,CRGY0212968,CRGY0221893,	4.08424e-05
Molecular function	carbohydrate derivative binding	GO:0097367	3	1.48959e-06	4.55351	14	184	78	4668	CRGY0202671,CRGY0213566,CRGY0205426,CRGY0220903,CRGY0217952,CRGY0202457,CRGY0217940,CRGY0226047,CRGY0215026,CRGY0203266,CRGY0204592,CRGY0212968,CRGY0221893,CRGY0208208,	3.32676e-05
Cluster5
Biological process	response to chitin	GO:0010200	6	1.77636e-15	9.53416	21	104	143	6752	CRGY0221056,CRGY0204821,CRGY0212433,CRGY0211215,CRGY0212424,CRGY0208815,CRGY0218678,CRGY0209607,CRGY0225191,CRGY0204353,CRGY0225290,CRGY0230402,CRGY0222672,CRGY0224721,CRGY0224724,CRGY0224711,CRGY0224712,CRGY0224713,CRGY0220226,CRGY0220348,CRGY0229249,	1.78346e-12
Biological process	response to organonitrogen compound	GO:0010243	5	7.78266e-13	7.13347	21	139	143	6752	CRGY0221056,CRGY0204821,CRGY0212433,CRGY0211215,CRGY0212424,CRGY0208815,CRGY0218678,CRGY0209607,CRGY0225191,CRGY0204353,CRGY0225290,CRGY0230402,CRGY0222672,CRGY0224721,CRGY0224724,CRGY0224711,CRGY0224712,CRGY0224713,CRGY0220226,CRGY0220348,CRGY0229249,	3.9069e-10
Biological process	response to nitrogen compound	GO:1901698	4	9.31613e-11	5.29984	22	196	143	6752	CRGY0221056,CRGY0204821,CRGY0212433,CRGY0211215,CRGY0212424,CRGY0208815,CRGY0218678,CRGY0209607,CRGY0225191,CRGY0204353,CRGY0225290,CRGY0221112,CRGY0230402,CRGY0222672,CRGY0224721,CRGY0224724,CRGY0224711,CRGY0224712,CRGY0224713,CRGY0220226,CRGY0220348,CRGY0229249,	3.1178e-08
Biological process	response to endogenous stimulus	GO:0009719	3	8.07384e-08	2.21329	45	960	143	6752	CRGY0214892,CRGY0226865,CRGY0221056,CRGY0225870,CRGY0225873,CRGY0225872,CRGY0225871,CRGY0204821,CRGY0212433,CRGY0211215,CRGY0212424,CRGY0220031,CRGY0203489,CRGY0231045,CRGY0208815,CRGY0223194,CRGY0228753,CRGY0212038,CRGY0228713,CRGY0228958,CRGY0229110,CRGY0218678,CRGY0209607,CRGY0225191,CRGY0206208,CRGY0206898,CRGY0204353,CRGY0225290,CRGY0231277,CRGY0224974,CRGY0225706,CRGY0230402,CRGY0222672,CRG…	2.02653e-05
Cellular component	cell wall	GO:0005618	4	1.18939e-07	2.77684	32	636	195	10762	CRGY0224588,CRGY0227732,CRGY0223598,CRGY0226623,CRGY0223597,CRGY0202891,CRGY0225638,CRGY0225870,CRGY0225873,CRGY0225872,CRGY0225871,CRGY0214626,CRGY0202528,CRGY0210242,CRGY0223436,CRGY0223312,CRGY0217877,CRGY0216420,CRGY0208804,CRGY0214112,CRGY0226206,CRGY0227414,CRGY0200038,CRGY0230368,CRGY0211942,CRGY0230020,CRGY0218654,CRGY0228214,CRGY0218516,CRGY0225706,CRGY0207488,CRGY0209896,	2.1528e-05
Cellular component	external encapsulating structure	GO:0030312	3	1.69899e-07	2.73386	32	646	195	10762	CRGY0224588,CRGY0227732,CRGY0223598,CRGY0226623,CRGY0223597,CRGY0202891,CRGY0225638,CRGY0225870,CRGY0225873,CRGY0225872,CRGY0225871,CRGY0214626,CRGY0202528,CRGY0210242,CRGY0223436,CRGY0223312,CRGY0217877,CRGY0216420,CRGY0208804,CRGY0214112,CRGY0226206,CRGY0227414,CRGY0200038,CRGY0230368,CRGY0211942,CRGY0230020,CRGY0218654,CRGY0228214,CRGY0218516,CRGY0225706,CRGY0207488,CRGY0209896,	1.53759e-05
Biological process	response to organic substance	GO:0010033	4	1.02732e-06	1.94259	49	1191	143	6752	CRGY0214892,CRGY0226865,CRGY0221056,CRGY0225870,CRGY0225873,CRGY0225872,CRGY0225871,CRGY0204821,CRGY0212433,CRGY0211215,CRGY0212424,CRGY0220031,CRGY0203489,CRGY0231045,CRGY0208815,CRGY0223194,CRGY0228753,CRGY0212038,CRGY0228713,CRGY0228958,CRGY0220305,CRGY0220304,CRGY0229110,CRGY0226073,CRGY0218678,CRGY0209607,CRGY0226055,CRGY0225191,CRGY0206208,CRGY0206898,CRGY0204353,CRGY0225290,CRGY0231277,CRG…	0.000206286
Molecular function	transcription regulator activity	GO:0140110	2	1.51954e-06	1.99131	43	900	112	4668	CRGY0214892,CRGY0201356,CRGY0226865,CRGY0221056,CRGY0213313,CRGY0210268,CRGY0212433,CRGY0213404,CRGY0212424,CRGY0215806,CRGY0215805,CRGY0214023,CRGY0220804,CRGY0215692,CRGY0213153,CRGY0226341,CRGY0228753,CRGY0222063,CRGY0216852,CRGY0228713,CRGY0215648,CRGY0215173,CRGY0219524,CRGY0209607,CRGY0225191,CRGY0206208,CRGY0214045,CRGY0204353,CRGY0225290,CRGY0214272,CRGY0224620,CRGY0224974,CRGY0223643,CRG…	0.000343416
Molecular function	DNA-binding transcription factor activity	GO:0003700	3	2.16885e-06	1.99147	42	879	112	4668	CRGY0214892,CRGY0226865,CRGY0221056,CRGY0213313,CRGY0210268,CRGY0212433,CRGY0213404,CRGY0212424,CRGY0215806,CRGY0215805,CRGY0214023,CRGY0220804,CRGY0215692,CRGY0213153,CRGY0226341,CRGY0228753,CRGY0222063,CRGY0216852,CRGY0228713,CRGY0215648,CRGY0215173,CRGY0219524,CRGY0209607,CRGY0225191,CRGY0206208,CRGY0214045,CRGY0204353,CRGY0225290,CRGY0214272,CRGY0224620,CRGY0224974,CRGY0223643,CRGY0230402,CRG…	0.00024508
Biological process	response to external stimulus	GO:0009605	3	2.77537e-06	2.05508	41	942	143	6752	CRGY0214892,CRGY0226865,CRGY0202891,CRGY0221056,CRGY0205810,CRGY0202664,CRGY0225870,CRGY0225873,CRGY0225872,CRGY0225871,CRGY0212433,CRGY0220031,CRGY0215806,CRGY0215805,CRGY0209490,CRGY0216681,CRGY0203489,CRGY0231045,CRGY0227414,CRGY0226677,CRGY0228967,CRGY0228958,CRGY0207456,CRGY0220305,CRGY0209758,CRGY0220304,CRGY0226073,CRGY0226055,CRGY0225191,CRGY0206898,CRGY0205688,CRGY0204353,CRGY0206895,CRG…	0.000464412
KEGG enrichments
Term Name	GeneHitsInSelectedSet	AllGenesInSelectedSet	GeneHitsInBackground	AllGenesInBackground	p-value	enrichFactor	GeneListInSelectedSets	corrected p-value(BH method)
Cluster1
02000 Transporters	10	57	656	9532	0.00503395	2.54921	[CRGY0202650, CRGY0215333, CRGY0217338, CRGY0202653, CRGY0218017, CRGY0230022, CRGY0221376, CRGY0207861, CRGY0211685, CRGY0209514]	0.201358
Cluster2
Term Name	GeneHitsInSelectedSet	AllGenesInSelectedSet	GeneHitsInBackground	AllGenesInBackground	p-value	enrichFactor	GeneListInSelectedSets	corrected p-value(BH method)
00940 Phenylpropanoid biosynthesis	24	314	246	9532	1.79561e-06	2.96163	[CRGY0219736, CRGY0214762, CRGY0212982, CRGY0215373, CRGY0209411, CRGY0213270, CRGY0220982, CRGY0220984, CRGY0208636, CRGY0225979, CRGY0220029, CRGY0226748, CRGY0200688, CRGY0201589, CRGY0228500, CRGY0200692, CRGY0221096, CRGY0206776, CRGY0202213, CRGY0202377, CRGY0221054, CRGY0229321, CRGY0226773, CRGY0216914]	9.39702e-05
00052 Galactose metabolism	12	314	82	9532	1.38517e-05	4.44244	[CRGY0205741, CRGY0203099, CRGY0207818, CRGY0208023, CRGY0223138, CRGY0229155, CRGY0221643, CRGY0212400, CRGY0213051, CRGY0211201, CRGY0219470, CRGY0227093]	0.000543679
00941 Flavonoid biosynthesis	11	314	84	9532	9.03163e-05	3.97528	[CRGY0200692, CRGY0221096, CRGY0202213, CRGY0216127, CRGY0212073, CRGY0226773, CRGY0215161, CRGY0216791, CRGY0213456, CRGY0220029, CRGY0200688]	0.00283593
02000 Transporters	39	314	656	9532	0.00021961	1.80474	[CRGY0215293, CRGY0220320, CRGY0208029, CRGY0229418, CRGY0203664, CRGY0225892, CRGY0225098, CRGY0229416, CRGY0230511, CRGY0206798, CRGY0207914, CRGY0225313, CRGY0206950, CRGY0228220, CRGY0212902, CRGY0219914, CRGY0230119, CRGY0213755, CRGY0217600, CRGY0211061, CRGY0211364, CRGY0218079, CRGY0210372, CRGY0207584, CRGY0216030, CRGY0202648, CRGY0205817, CRGY0218078, CRGY0209304, CRGY0213040, CRGY0215…	0.00492555
00500 Starch and sucrose metabolism	12	314	154	9532	0.00485226	2.36546	[CRGY0212285, CRGY0206776, CRGY0217544, CRGY0207818, CRGY0208023, CRGY0211818, CRGY0204827, CRGY0216914, CRGY0220782, CRGY0209983, CRGY0211201, CRGY0225979]	0.069255
00400 Phenylalanine, tyrosine and tryptophan biosynthesis	6	314	61	9532	0.0147868	2.9859	[CRGY0215168, CRGY0230897, CRGY0229585, CRGY0227507, CRGY0222226, CRGY0223357]	0.165824
00945 Stilbenoid, diarylheptanoid and gingerol biosynthesis	6	314	62	9532	0.0159325	2.93774	[CRGY0200692, CRGY0221096, CRGY0202213, CRGY0226773, CRGY0220029, CRGY0200688]	0.16676
99980 Enzymes with EC numbers	20	314	363	9532	0.0168268	1.67254	[CRGY0220549, CRGY0215512, CRGY0211530, CRGY0213383, CRGY0230909, CRGY0208023, CRGY0214331, CRGY0208137, CRGY0219033, CRGY0223901, CRGY0223899, CRGY0220953, CRGY0211816, CRGY0223890, CRGY0227314, CRGY0227689, CRGY0226467, CRGY0211532, CRGY0211531, CRGY0214359]	0.165113
04016 MAPK signaling pathway - plant	8	314	113	9532	0.0328246	2.14915	[CRGY0228346, CRGY0229457, CRGY0212520, CRGY0220948, CRGY0217364, CRGY0213176, CRGY0212521, CRGY0205801]	0.271235
00520 Amino sugar and nucleotide sugar metabolism	10	314	156	9532	0.0333368	1.94594	[CRGY0216169, CRGY0207818, CRGY0213495, CRGY0218187, CRGY0220782, CRGY0209983, CRGY0212400, CRGY0223027, CRGY0211201, CRGY0204800]	0.261694
03000 Transcription factors	20	314	395	9532	0.0369969	1.53705	[CRGY0217657, CRGY0221648, CRGY0220209, CRGY0210254, CRGY0213176, CRGY0223975, CRGY0202801, CRGY0207305, CRGY0229457, CRGY0228457, CRGY0227227, CRGY0226043, CRGY0230576, CRGY0225214, CRGY0229157, CRGY0227453, CRGY0212919, CRGY0204033, CRGY0212314, CRGY0213622]	0.264023
00360 Phenylalanine metabolism	5	314	57	9532	0.0389949	2.66287	[CRGY0215168, CRGY0212084, CRGY0229321, CRGY0222226, CRGY0223357]	0.266182
04626 Plant-pathogen interaction	16	314	305	9532	0.0447199	1.59248	[CRGY0212520, CRGY0220948, CRGY0220155, CRGY0216142, CRGY0207687, CRGY0216163, CRGY0220158, CRGY0220138, CRGY0220139, CRGY0224362, CRGY0228346, CRGY0220140, CRGY0220165, CRGY0220154, CRGY0212521, CRGY0224095]	0.292543
Cluster3
04141 Protein processing in endoplasmic reticulum	38	168	255	9532	2.22045e-16	8.45509	[CRGY0213851, CRGY0219510, CRGY0220144, CRGY0200975, CRGY0220145, CRGY0220146, CRGY0220148, CRGY0200971, CRGY0219570, CRGY0200972, CRGY0200973, CRGY0220129, CRGY0200974, CRGY0206658, CRGY0223790, CRGY0202254, CRGY0200970, CRGY0205884, CRGY0217319, CRGY0216874, CRGY0211020, CRGY0222935, CRGY0217300, CRGY0200986, CRGY0200964, CRGY0220134, CRGY0200965, CRGY0220135, CRGY0221326, CRGY0200961, CRGY0202…	2.55351e-14
03110 Chaperones and folding catalysts	44	168	312	9532	4.44089e-16	8.00153	[CRGY0216125, CRGY0213851, CRGY0211992, CRGY0219510, CRGY0220144, CRGY0200975, CRGY0220145, CRGY0220146, CRGY0220148, CRGY0200971, CRGY0219570, CRGY0200972, CRGY0200973, CRGY0220129, CRGY0200974, CRGY0206658, CRGY0223790, CRGY0202254, CRGY0200970, CRGY0205884, CRGY0231002, CRGY0217319, CRGY0216874, CRGY0211020, CRGY0222935, CRGY0217300, CRGY0200986, CRGY0200964, CRGY0231175, CRGY0220134, CRGY0200…	2.55351e-14
00052 Galactose metabolism	6	168	82	9532	0.00317881	4.15157	[CRGY0219469, CRGY0228602, CRGY0204909, CRGY0204938, CRGY0223444, CRGY0216305]	0.0913908
02000 Transporters	20	168	656	9532	0.0113117	1.72982	[CRGY0214763, CRGY0219777, CRGY0228809, CRGY0219203, CRGY0215088, CRGY0219212, CRGY0220992, CRGY0207586, CRGY0226887, CRGY0228218, CRGY0204733, CRGY0204734, CRGY0223988, CRGY0206853, CRGY0203465, CRGY0220194, CRGY0206522, CRGY0226201, CRGY0229253, CRGY0218528]	0.260169
03051 Proteasome	6	168	116	9532	0.0165538	2.93473	[CRGY0211020, CRGY0222935, CRGY0213851, CRGY0205884, CRGY0219570, CRGY0205879]	0.317281
03000 Transcription factors	12	168	395	9532	0.046376	1.72369	[CRGY0217535, CRGY0215586, CRGY0214478, CRGY0200240, CRGY0216640, CRGY0229252, CRGY0223588, CRGY0229440, CRGY0210228, CRGY0203889, CRGY0202876, CRGY0230338]	0.592582
Cluster4
03029 Mitochondrial biogenesis	32	170	445	9532	8.90277e-12	4.03204	[CRGY0222927, CRGY0220903, CRGY0217952, CRGY0217551, CRGY0229619, CRGY0221893, CRGY0226965, CRGY0220964, CRGY0224561, CRGY0205985, CRGY0225175, CRGY0228502, CRGY0205784, CRGY0221791, CRGY0227474, CRGY0221034, CRGY0207066, CRGY0204592, CRGY0212968, CRGY0213343, CRGY0217940, CRGY0224319, CRGY0221644, CRGY0231093, CRGY0229106, CRGY0207846, CRGY0227688, CRGY0205632, CRGY0227144, CRGY0227882, CRGY0230…	9.34791e-10
03110 Chaperones and folding catalysts	26	170	312	9532	4.0142e-11	4.67255	[CRGY0220903, CRGY0217952, CRGY0217311, CRGY0217551, CRGY0221399, CRGY0214182, CRGY0229619, CRGY0221893, CRGY0209238, CRGY0230392, CRGY0228765, CRGY0203266, CRGY0205984, CRGY0223792, CRGY0206474, CRGY0204690, CRGY0207066, CRGY0204691, CRGY0212968, CRGY0217940, CRGY0218414, CRGY0221349, CRGY0207846, CRGY0205632, CRGY0206067, CRGY0211945]	2.10746e-09
03009 Ribosome biogenesis	20	170	337	9532	2.20026e-06	3.32763	[CRGY0219538, CRGY0220903, CRGY0216886, CRGY0219512, CRGY0215010, CRGY0219069, CRGY0215012, CRGY0216266, CRGY0214094, CRGY0220112, CRGY0223558, CRGY0205426, CRGY0202374, CRGY0202671, CRGY0222640, CRGY0212631, CRGY0218818, CRGY0212968, CRGY0216846, CRGY0218847]	4.62055e-05
03008 Ribosome biogenesis in eukaryotes	7	170	110	9532	0.00346241	3.56813	[CRGY0219512, CRGY0202374, CRGY0219069, CRGY0216266, CRGY0220112, CRGY0218818, CRGY0205426]	0.0605922
03018 RNA degradation	7	170	113	9532	0.0040198	3.4734	[CRGY0228995, CRGY0220903, CRGY0205632, CRGY0217940, CRGY0217952, CRGY0229619, CRGY0212968]	0.0602971
04141 Protein processing in endoplasmic reticulum	11	170	255	9532	0.00590833	2.41873	[CRGY0205984, CRGY0220903, CRGY0217311, CRGY0223792, CRGY0206067, CRGY0214182, CRGY0209238, CRGY0230392, CRGY0211945, CRGY0212968, CRGY0221349]	0.0775468
04147 Exosome	20	170	636	9532	0.00930144	1.76323	[CRGY0219538, CRGY0215026, CRGY0211051, CRGY0220903, CRGY0217940, CRGY0217952, CRGY0221917, CRGY0214065, CRGY0229619, CRGY0224666, CRGY0224319, CRGY0220852, CRGY0231093, CRGY0229106, CRGY0205632, CRGY0227144, CRGY0202374, CRGY0204592, CRGY0212968, CRGY0217109]	0.0976651
03016 Transfer RNA biogenesis	9	170	231	9532	0.0224645	2.18457	[CRGY0202530, CRGY0228995, CRGY0216710, CRGY0215368, CRGY0202531, CRGY0202374, CRGY0221034, CRGY0208453, CRGY0220964]	0.214434
03013 RNA transport	8	170	196	9532	0.0240233	2.2886	[CRGY0202530, CRGY0215368, CRGY0202531, CRGY0202374, CRGY0202671, CRGY0208453, CRGY0223675, CRGY0221972]	0.210204
Cluster5
04626 Plant-pathogen interaction	17	129	305	9532	6.85004e-07	4.11854	[CRGY0214257, CRGY0215951, CRGY0214263, CRGY0214252, CRGY0212088, CRGY0214254, CRGY0222641, CRGY0218185, CRGY0220348, CRGY0205688, CRGY0229761, CRGY0226851, CRGY0225290, CRGY0229066, CRGY0215866, CRGY0214259, CRGY0209060]	2.32901e-05
04016 MAPK signaling pathway - plant	10	129	113	9532	2.77203e-06	6.53907	[CRGY0205688, CRGY0211727, CRGY0229761, CRGY0226851, CRGY0226168, CRGY0225290, CRGY0220322, CRGY0229066, CRGY0216637, CRGY0220348]	4.71246e-05
03000 Transcription factors	18	129	395	9532	5.64974e-06	3.36721	[CRGY0213153, CRGY0215683, CRGY0214892, CRGY0224711, CRGY0224712, CRGY0224721, CRGY0224974, CRGY0226865, CRGY0228713, CRGY0224724, CRGY0224713, CRGY0220348, CRGY0230402, CRGY0230400, CRGY0229761, CRGY0221056, CRGY0226168, CRGY0225290]	8.23248e-05
04075 Plant hormone signal transduction	15	129	288	9532	7.47966e-06	3.84851	[CRGY0214892, CRGY0220322, CRGY0209205, CRGY0225706, CRGY0206208, CRGY0225870, CRGY0211727, CRGY0225873, CRGY0225872, CRGY0225871, CRGY0226168, CRGY0207165, CRGY0229110, CRGY0210289, CRGY0216637]	9.53656e-05
00910 Nitrogen metabolism	6	129	45	9532	2.88945e-05	9.8522	[CRGY0219244, CRGY0212842, CRGY0221112, CRGY0212840, CRGY0228438, CRGY0209490]	0.000327471
99980 Enzymes with EC numbers	11	129	363	9532	0.0100854	2.23914	[CRGY0225870, CRGY0207738, CRGY0225873, CRGY0225872, CRGY0225871, CRGY0202736, CRGY0205780, CRGY0207488, CRGY0225706, CRGY0225638, CRGY0215911]	0.102871
01003 Glycosyltransferases	8	129	236	9532	0.0146965	2.5048	[CRGY0209260, CRGY0204776, CRGY0218742, CRGY0225652, CRGY0217771, CRGY0216062, CRGY0207456, CRGY0231280]	0.12492

## Sheet: T3
Table S4. Gene list in flavonoid biosynthesis pathway, ABA pathway, photosynthesis, stomatal movement, antioxidant enzyme and transcription factors.
All member		DEGs
Gene family	Gene
flavonoid biosynthesis
CHI	CRGY0222415
CHI	CRGY0216791	√
CHI	CRGY0216725	√
CHI	CRGY0216793
CHI	CRGY0229576
CHI	CRGY0204533	√
CHI	CRGY0204403
CHS	CRGY0220541
CHS	CRGY0224951
CHS	CRGY0228726
DFR	CRGY0209985	√
F3H	CRGY0205080
F3H	CRGY0213456	√
F3H	CRGY0213458
F3H	CRGY0213461
F35H	CRGY0207088
F35H	CRGY0219018
FLS	CRGY0215161	√
FLS	CRGY0209464
FLS	CRGY0209460
FLS	CRGY0209457
FLS	CRGY0209462
ANR	CRGY0204080
ANR	CRGY0204079
LAR	CRGY0208133
LAR	CRGY0211377
LAR	CRGY0211581	√
LAR	CRGY0211378
LAR	CRGY0231287
LAR	CRGY0219943
LAR	CRGY0219944
LAR	CRGY0220983
LDOX	CRGY0212073	√
LDOX	CRGY0201920
LDOX	CRGY0201838
Phenylpropanoid biosynthesis
PAL	CRGY0229321	√
PAL	CRGY0226449
PAL	CRGY0200733
PAL	CRGY0200732
PAL	CRGY0200728
PAL	CRGY0224540
PAL	CRGY0224539
PAL	CRGY0219796
PAL	CRGY0200731
CAD	CRGY0212801
CAD	CRGY0221054	√
CCoAOMT	CRGY0221096	√
COMT	CRGY0213640
4CL	CRGY0227160
4CL	CRGY0226489
4CL	CRGY0210507
4CL	CRGY0215941
4CL	CRGY0222734
4CL	CRGY0228500	√
4CL	CRGY0211567
4CL	CRGY0217099	√
C4H	CRGY0226773	√
C4H	CRGY0222876
C4H	CRGY0222860
C4H	CRGY0222845
CCR	CRGY0222903
CCR	CRGY0211697	√
CCR	CRGY0228665
HCT	CRGY0200690
HCT	CRGY0200694
HCT	CRGY0200688	√
HCT	CRGY0200689
HCT	CRGY0200692	√
HCT	CRGY0200691
HCT	CRGY0200686
Galactose metabolism
FRS	CRGY0200558
FRS	CRGY0202687
FRS	CRGY0223748
FRS	CRGY0211978
FRS	CRGY0214146
FRS	CRGY0219268
GALT	CRGY0218816
GAL	CRGY0200628
GAL	CRGY0201014
GAL	CRGY0200621	√
GAL	CRGY0200629
GAL	CRGY0200626	√
GAL	CRGY0201012
GAL	CRGY0200627
GAL	CRGY0203979
GAL	CRGY0203953
GAL	CRGY0203099	√
GAL	CRGY0207619
GAL	CRGY0216707
GLS	CRGY0203354
GLS	CRGY0203353
GLS	CRGY0203334
GLS	CRGY0208023	√
Gols	CRGY0204938	√
Gols	CRGY0205741	√
Gols	CRGY0228602	√
Gols	CRGY0218542
PGM	CRGY0207818	√
PGM	CRGY0214050
RAFS	CRGY0221643	√
RAFS	CRGY0223138	√
RAFS	CRGY0227093	√
RAFS	CRGY0216305	√
STS	CRGY0204909	√
ABA pathway
NCED	CRGY0203550	√
NCED	CRGY0221568	√
NCED	CRGY0229601	√
OAA	CRGY0206606	√
PP2C	CRGY0206898	√
PP2C	CRGY0215176	√
PP2C	CRGY0217364	√
PP2C	CRGY0209867	√
PP2C	CRGY0205801	√
PP2C	CRGY0223408	√
PP2C	CRGY0206495	√
PP2C	CRGY0206569	√
RCAPYR1PYL	CRGY0220322	√
RCAPYR2PYL	CRGY0216637
RCAPYR3PYL	CRGY0211727
SNRK	CRGY0211833	√
ZEP	CRGY0211158	√
ZEP	CRGY0209070	√
ZEP	CRGY0209069	√
ABA2	CRGY0226666	√
ABA2	CRGY0226672	√
ABA2	CRGY0219299	√
ABA2	CRGY0208251	√
ABA2	CRGY0219826	√
ABA2	CRGY0225422	√
ABA2	CRGY0225428	√
ABF	CRGY0214478	√
ABF	CRGY0230576	√
ABF	CRGY0210228	√
ABF	CRGY0212463	√
ABF	CRGY0228546	√
ABF	CRGY0213511	√
ABF	CRGY0225214	√
ABF	CRGY0210438	√
ABF	CRGY0220774	√
CPY707A	CRGY0211478	√
CPY707A	CRGY0210218	√
CPY707A	CRGY0209979	√
CPY707A	CRGY0218791	√
CPY707A	CRGY0211092	√
CPY707A	CRGY0229068	√
CPY707A	CRGY0210086	√
CPY707A	CRGY0212662	√
CPY707A	CRGY0203244	√
CPY707A	CRGY0212810	√
CPY707A	CRGY0223235	√
CPY707A	CRGY0218790	√
CPY707A	CRGY0212803	√
CPY707A	CRGY0210093	√
CPY707A	CRGY0216127	√
CPY707A	CRGY0205237	√
CPY707A	CRGY0210097	√
CPY707A	CRGY0201546	√
CPY707A	CRGY0201647	√
CPY707A	CRGY0226773	√
CPY707A	CRGY0215749	√
CPY707A	CRGY0215960	√
CPY707A	CRGY0222370	√
Photosynthesis
Photosynthesis	CRGY0230065	√
Photosynthesis	CRGY0203622	√
Photosynthesis	CRGY0203620	√
Photosynthesis	CRGY0204963	√
Photosynthesis	CRGY0214558	√
Photosynthesis	CRGY0216964	√
Photosynthesis	CRGY0220069	√
Photosynthesis	CRGY0216836	√
Photosynthesis	CRGY0206214	√
stomatal movement
Stomata	CRGY0200428	√
Stomata	CRGY0202225	√
Stomata	CRGY0202257	√
Stomata	CRGY0202801	√
Stomata	CRGY0204836	√
Stomata	CRGY0205984	√
Stomata	CRGY0207030	√
Stomata	CRGY0208276	√
Stomata	CRGY0223788	√
Stomata	CRGY0224075	√
Stomata	CRGY0224349	√
Stomata	CRGY0230322	√
Antioxidant enzyme
SOD	CRGY0203188	√
POD	CRGY0229179	√
POD	CRGY0229180	√
POD	CRGY0226748	√
POD	CRGY0206723	√
POD	CRGY0208636	√
POD	CRGY0210382	√
POD	CRGY0211793	√
POD	CRGY0213644	√
POD	CRGY0214762	√
POD	CRGY0216682	√
POD	CRGY0219632	√
POD	CRGY0219736	√
Transcription factors
MYB	CRGY0204931
MYB	CRGY0200054
MYB	CRGY0200285
MYB	CRGY0200297
MYB	CRGY0201568
MYB	CRGY0202452
MYB	CRGY0202566
MYB	CRGY0202753
MYB	CRGY0202790
MYB	CRGY0202801	√
MYB	CRGY0202803
MYB	CRGY0202853
MYB	CRGY0203137
MYB	CRGY0203220
MYB	CRGY0203743
MYB	CRGY0203752
MYB	CRGY0203964
MYB	CRGY0204014
MYB	CRGY0204033	√
MYB	CRGY0204034
MYB	CRGY0204035
MYB	CRGY0204128
MYB	CRGY0204129
MYB	CRGY0204183
MYB	CRGY0204217
MYB	CRGY0204867
MYB	CRGY0204935
MYB	CRGY0204995
MYB	CRGY0205027
MYB	CRGY0205071
MYB	CRGY0205098
MYB	CRGY0205217
MYB	CRGY0205392
MYB	CRGY0205481
MYB	CRGY0205482
MYB	CRGY0205652
MYB	CRGY0205722	√
MYB	CRGY0205829
MYB	CRGY0205968
MYB	CRGY0206044
MYB	CRGY0206072
MYB	CRGY0206085
MYB	CRGY0206098
MYB	CRGY0206157
MYB	CRGY0206176
MYB	CRGY0206177
MYB	CRGY0206339
MYB	CRGY0206426
MYB	CRGY0206616
MYB	CRGY0206777
MYB	CRGY0206837
MYB	CRGY0206903
MYB	CRGY0207058
MYB	CRGY0207216
MYB	CRGY0207228
MYB	CRGY0207241
MYB	CRGY0207242
MYB	CRGY0207258
MYB	CRGY0207263
MYB	CRGY0207309
MYB	CRGY0207404
MYB	CRGY0207469
MYB	CRGY0207497
MYB	CRGY0207519
MYB	CRGY0207526
MYB	CRGY0207537
MYB	CRGY0207668
MYB	CRGY0207762
MYB	CRGY0207765
MYB	CRGY0207878
MYB	CRGY0207942
MYB	CRGY0207988
MYB	CRGY0208076
MYB	CRGY0208302
MYB	CRGY0208311
MYB	CRGY0208401
MYB	CRGY0208444
MYB	CRGY0208571
MYB	CRGY0208572
MYB	CRGY0208710
MYB	CRGY0208711
MYB	CRGY0208716
MYB	CRGY0208969
MYB	CRGY0208971
MYB	CRGY0209179
MYB	CRGY0209294
MYB	CRGY0209582
MYB	CRGY0209592
MYB	CRGY0209716
MYB	CRGY0209865
MYB	CRGY0209942
MYB	CRGY0210104	√
MYB	CRGY0210144
MYB	CRGY0210279
MYB	CRGY0210299
MYB	CRGY0210359
MYB	CRGY0211154
MYB	CRGY0211175
MYB	CRGY0211199
MYB	CRGY0211262
MYB	CRGY0211361
MYB	CRGY0211424
MYB	CRGY0211533
MYB	CRGY0211649
MYB	CRGY0211686
MYB	CRGY0211718
MYB	CRGY0211785
MYB	CRGY0211790
MYB	CRGY0211845
MYB	CRGY0211887
MYB	CRGY0211899
MYB	CRGY0212002
MYB	CRGY0212112
MYB	CRGY0212208
MYB	CRGY0212227
MYB	CRGY0212308
MYB	CRGY0212341
MYB	CRGY0212799
MYB	CRGY0212858
MYB	CRGY0212910
MYB	CRGY0213106
MYB	CRGY0213344
MYB	CRGY0213488
MYB	CRGY0213493
MYB	CRGY0213748
MYB	CRGY0213951
MYB	CRGY0213952
MYB	CRGY0214012
MYB	CRGY0214014
MYB	CRGY0214052
MYB	CRGY0214119
MYB	CRGY0214120
MYB	CRGY0214147
MYB	CRGY0214905
MYB	CRGY0215050
MYB	CRGY0215056
MYB	CRGY0215060
MYB	CRGY0215159
MYB	CRGY0215289
MYB	CRGY0215450
MYB	CRGY0215568
MYB	CRGY0215570
MYB	CRGY0215585
MYB	CRGY0215586	√
MYB	CRGY0215592
MYB	CRGY0215645
MYB	CRGY0215648	√
MYB	CRGY0215688
MYB	CRGY0215692	√
MYB	CRGY0215734
MYB	CRGY0215788
MYB	CRGY0215841
MYB	CRGY0215850
MYB	CRGY0215851
MYB	CRGY0215927
MYB	CRGY0215950
MYB	CRGY0216014
MYB	CRGY0216046
MYB	CRGY0216114
MYB	CRGY0216151
MYB	CRGY0216206
MYB	CRGY0216247
MYB	CRGY0216256
MYB	CRGY0216314
MYB	CRGY0216393
MYB	CRGY0216484
MYB	CRGY0216525
MYB	CRGY0216603	√
MYB	CRGY0216611
MYB	CRGY0216615
MYB	CRGY0217031
MYB	CRGY0217041
MYB	CRGY0217050
MYB	CRGY0217220
MYB	CRGY0217279
MYB	CRGY0217297
MYB	CRGY0217419
MYB	CRGY0217427
MYB	CRGY0217440
MYB	CRGY0217535	√
MYB	CRGY0217623
MYB	CRGY0217762
MYB	CRGY0217880
MYB	CRGY0218410
MYB	CRGY0218420
MYB	CRGY0218423
MYB	CRGY0218548
MYB	CRGY0218637
MYB	CRGY0218812
MYB	CRGY0218836
MYB	CRGY0218921
MYB	CRGY0218927
MYB	CRGY0219051
MYB	CRGY0219139
MYB	CRGY0219141
MYB	CRGY0219418
MYB	CRGY0219485
MYB	CRGY0219542
MYB	CRGY0219558
MYB	CRGY0219559
MYB	CRGY0219640
MYB	CRGY0219805
MYB	CRGY0219844
MYB	CRGY0219901
MYB	CRGY0220209	√
MYB	CRGY0220239
MYB	CRGY0220245
MYB	CRGY0220299	√
MYB	CRGY0220302
MYB	CRGY0220445
MYB	CRGY0220453
MYB	CRGY0220533
MYB	CRGY0220585
MYB	CRGY0220612
MYB	CRGY0220775
MYB	CRGY0220807
MYB	CRGY0220813
MYB	CRGY0220994
MYB	CRGY0221056	√
MYB	CRGY0221162
MYB	CRGY0221268
MYB	CRGY0221361
MYB	CRGY0221366
MYB	CRGY0221426
MYB	CRGY0221649	√
MYB	CRGY0221686
MYB	CRGY0221694
MYB	CRGY0221957
MYB	CRGY0221981
MYB	CRGY0222122
MYB	CRGY0222239
MYB	CRGY0222752
MYB	CRGY0223001
MYB	CRGY0223260
MYB	CRGY0223321
MYB	CRGY0223355
MYB	CRGY0223450
MYB	CRGY0223480
MYB	CRGY0223544
MYB	CRGY0223588	√
MYB	CRGY0223711
MYB	CRGY0223810
MYB	CRGY0223811
MYB	CRGY0223813
MYB	CRGY0223814
MYB	CRGY0223815
MYB	CRGY0223817
MYB	CRGY0223926
MYB	CRGY0224033
MYB	CRGY0224230
MYB	CRGY0224312
MYB	CRGY0224439
MYB	CRGY0224471
MYB	CRGY0224627
MYB	CRGY0224648
MYB	CRGY0224682
MYB	CRGY0224739
MYB	CRGY0224824
MYB	CRGY0224962
MYB	CRGY0225032
MYB	CRGY0225150
MYB	CRGY0225189
MYB	CRGY0225243
MYB	CRGY0225299
MYB	CRGY0225330
MYB	CRGY0225375
MYB	CRGY0225472
MYB	CRGY0225732	√
MYB	CRGY0225869
MYB	CRGY0225883
MYB	CRGY0225988
MYB	CRGY0225990
MYB	CRGY0226043	√
MYB	CRGY0226149
MYB	CRGY0226151
MYB	CRGY0226336
MYB	CRGY0226460
MYB	CRGY0226465
MYB	CRGY0226649	√
MYB	CRGY0226836
MYB	CRGY0226850
MYB	CRGY0226865	√
MYB	CRGY0226960
MYB	CRGY0227045
MYB	CRGY0227060
MYB	CRGY0227067
MYB	CRGY0227141
MYB	CRGY0227452
MYB	CRGY0227457
MYB	CRGY0227539
MYB	CRGY0227765
MYB	CRGY0227770
MYB	CRGY0228183
MYB	CRGY0228321
MYB	CRGY0228325
MYB	CRGY0228408
MYB	CRGY0228465	√
MYB	CRGY0228476	√
MYB	CRGY0228494
MYB	CRGY0228496
MYB	CRGY0228604	√
MYB	CRGY0228613
MYB	CRGY0228623
MYB	CRGY0228669
MYB	CRGY0228741	√
MYB	CRGY0228840
MYB	CRGY0229776
MYB	CRGY0229830
MYB	CRGY0229831
MYB	CRGY0229832
MYB	CRGY0230097
MYB	CRGY0230235
MYB	CRGY0230457
MYB	CRGY0230698
MYB	CRGY0230719
MYB	CRGY0230919
MYB	CRGY0230980
MYB	CRGY0231067
MYB	CRGY0231085
MYB	CRGY0231295
MYB	CRGY0231404
MYB	CRGY0224034
MYB	CRGY0226837
MYB	CRGY0209077
MYB	CRGY0228742
MYB	CRGY0204348
MYB	CRGY0227784
MYB	CRGY0203077	√
MYB	CRGY0211074
MYB	CRGY0210808
MYB	CRGY0210698
MYB	CRGY0211067
MYB	CRGY0211015
MYB	CRGY0210806
MYB	CRGY0210747
MYB	CRGY0210700
MYB	CRGY0210744
MYB	CRGY0214149
MYB	CRGY0221647
MYB	CRGY0221648	√
Bhlh	CRGY0202516
Bhlh	CRGY0202619
Bhlh	CRGY0223530
Bhlh	CRGY0224620	√
Bhlh	CRGY0225150
Bhlh	CRGY0226881
Bhlh	CRGY0226170
Bhlh	CRGY0227584
Bhlh	CRGY0227240
Bhlh	CRGY0203762
Bhlh	CRGY0203385
Bhlh	CRGY0203616
Bhlh	CRGY0204555
Bhlh	CRGY0204544	√
Bhlh	CRGY0228352
Bhlh	CRGY0207376
Bhlh	CRGY0206687
Bhlh	CRGY0205760	√
Bhlh	CRGY0205989
Bhlh	CRGY0207537
Bhlh	CRGY0207989
Bhlh	CRGY0230122
Bhlh	CRGY0228541
Bhlh	CRGY0211050
Bhlh	CRGY0209690
Bhlh	CRGY0209927
Bhlh	CRGY0209911
Bhlh	CRGY0209785	√
Bhlh	CRGY0209610
Bhlh	CRGY0230447
Bhlh	CRGY0211703
Bhlh	CRGY0213367
Bhlh	CRGY0213465
Bhlh	CRGY0212940
Bhlh	CRGY0215517
Bhlh	CRGY0214799
Bhlh	CRGY0214055
Bhlh	CRGY0217730
Bhlh	CRGY0215789
Bhlh	CRGY0216860
Bhlh	CRGY0217626
Bhlh	CRGY0220278
Bhlh	CRGY0218162
Bhlh	CRGY0218081
Bhlh	CRGY0218578
Bhlh	CRGY0228998
Bhlh	CRGY0220804	√
Bhlh	CRGY0222089
Bhlh	CRGY0222969
Bhlh	CRGY0223369
Bhlh	CRGY0222629	√
Bhlh	CRGY0223672
Bhlh	CRGY0222692
Bhlh	CRGY0225512
Bhlh	CRGY0225718	√
Bhlh	CRGY0226002
Bhlh	CRGY0226742	√
Bhlh	CRGY0226001
Bhlh	CRGY0227716	√
Bhlh	CRGY0205071
Bhlh	CRGY0203907
Bhlh	CRGY0203872
Bhlh	CRGY0206083
Bhlh	CRGY0207210
Bhlh	CRGY0207509
Bhlh	CRGY0207512
Bhlh	CRGY0207517
Bhlh	CRGY0207513
Bhlh	CRGY0207506
Bhlh	CRGY0206296	√
Bhlh	CRGY0207507
Bhlh	CRGY0207514
Bhlh	CRGY0206081
Bhlh	CRGY0228465	√
Bhlh	CRGY0228533
Bhlh	CRGY0210368
Bhlh	CRGY0210246
Bhlh	CRGY0209969
Bhlh	CRGY0210305
Bhlh	CRGY0230692
Bhlh	CRGY0212942
Bhlh	CRGY0212891
Bhlh	CRGY0213034
Bhlh	CRGY0212941
Bhlh	CRGY0212308
Bhlh	CRGY0212962
Bhlh	CRGY0231016
Bhlh	CRGY0214056
Bhlh	CRGY0215208
Bhlh	CRGY0214365
Bhlh	CRGY0214335
Bhlh	CRGY0214054
Bhlh	CRGY0216225	√
Bhlh	CRGY0216667
Bhlh	CRGY0216602	√
Bhlh	CRGY0216455
Bhlh	CRGY0217566
Bhlh	CRGY0220382	√
Bhlh	CRGY0219874
Bhlh	CRGY0221099
Bhlh	CRGY0221010
Bhlh	CRGY0220926
Bhlh	CRGY0207302
Bhlh	CRGY0217577
Bhlh	CRGY0217572
WD40	CRGY0229733
WD40	CRGY0203984
WD40	CRGY0225770
WD40	CRGY0212944
WD40	CRGY0221655
WD40	CRGY0217788
WD40	CRGY0219233
WD40	CRGY0225725
WD40	CRGY0204522
WD40	CRGY0211233
WD40	CRGY0219105
WD40	CRGY0223560
WD40	CRGY0225758
WD40	CRGY0209551
WD40	CRGY0223152
WD40	CRGY0203106
WD40	CRGY0225507
WD40	CRGY0217683
WD40	CRGY0217848
WD40	CRGY0230721
WD40	CRGY0211447
WD40	CRGY0203097
WD40	CRGY0224215
WD40	CRGY0219069	√
WD40	CRGY0224755
WD40	CRGY0211452
WD40	CRGY0230678
WD40	CRGY0218949
WD40	CRGY0206564
WD40	CRGY0224832
WD40	CRGY0221273
WD40	CRGY0225021
WD40	CRGY0229593
WD40	CRGY0224802
WD40	CRGY0202113
WD40	CRGY0215840
WD40	CRGY0214899
WD40	CRGY0226595
WD40	CRGY0204015
WD40	CRGY0207849
WD40	CRGY0219512	√
WD40	CRGY0224267
WD40	CRGY0212077
WD40	CRGY0202238
WD40	CRGY0218777
WD40	CRGY0224681
WD40	CRGY0211217
WD40	CRGY0213776
WD40	CRGY0216363
WD40	CRGY0202339
WD40	CRGY0213792
WD40	CRGY0213593
WD40	CRGY0205443
WD40	CRGY0210431
WD40	CRGY0230999
WD40	CRGY0215849
WD40	CRGY0228667
WD40	CRGY0229324
WD40	CRGY0218008
WD40	CRGY0205855
WD40	CRGY0212346
WD40	CRGY0229633
WD40	CRGY0209024
WD40	CRGY0220484
WD40	CRGY0230565
WD40	CRGY0207653
WD40	CRGY0230902
WD40	CRGY0230670
WD40	CRGY0217407
WD40	CRGY0207504
WD40	CRGY0224115
WD40	CRGY0209646
WD40	CRGY0226941
WD40	CRGY0218700
WD40	CRGY0201865
WD40	CRGY0217067
WD40	CRGY0202779
WD40	CRGY0229794
WD40	CRGY0217070
WD40	CRGY0202375
WD40	CRGY0210236
WD40	CRGY0205345
WD40	CRGY0230891
WD40	CRGY0222210
WD40	CRGY0205272
WD40	CRGY0214521
WD40	CRGY0207951
WD40	CRGY0202927
WD40	CRGY0204427
WD40	CRGY0219387
WD40	CRGY0228334
WD40	CRGY0212436
WD40	CRGY0215163
WD40	CRGY0217072
WD40	CRGY0229796
WD40	CRGY0209620
WD40	CRGY0219563
WD40	CRGY0204125
WD40	CRGY0229963
WD40	CRGY0222388
WD40	CRGY0215966
WD40	CRGY0205264
WD40	CRGY0209002
WD40	CRGY0208440
WD40	CRGY0222088
WD40	CRGY0212451
WD40	CRGY0222176
WD40	CRGY0217800
WD40	CRGY0202820
WD40	CRGY0223264
WD40	CRGY0219760
WD40	CRGY0219990
WD40	CRGY0225898
WD40	CRGY0202443
WD40	CRGY0210304
WD40	CRGY0221602
WD40	CRGY0213955
WD40	CRGY0203980
WD40	CRGY0224715
WD40	CRGY0203464
WD40	CRGY0203720
WD40	CRGY0213825
WD40	CRGY0219120
WD40	CRGY0211145	√
WD40	CRGY0204638
WD40	CRGY0228525
WD40	CRGY0221853
WD40	CRGY0202666
WD40	CRGY0204510
WD40	CRGY0206475
WD40	CRGY0215212
WD40	CRGY0229227
WD40	CRGY0207678
WD40	CRGY0223164
WD40	CRGY0227080
WD40	CRGY0205273
WD40	CRGY0219281	√
WD40	CRGY0219003
WD40	CRGY0230162
WD40	CRGY0227719
WD40	CRGY0224612
WD40	CRGY0218524
WD40	CRGY0228226
WD40	CRGY0202523
WD40	CRGY0204273
WD40	CRGY0229098
WD40	CRGY0229982
WD40	CRGY0202525
WD40	CRGY0204724
WD40	CRGY0213209
WD40	CRGY0229919
WD40	CRGY0204726
WD40	CRGY0207429	√
WD40	CRGY0218653
WD40	CRGY0205202
WD40	CRGY0205210
WD40	CRGY0214930
WD40	CRGY0223986
WD40	CRGY0220598
WD40	CRGY0207639
WD40	CRGY0202526
WD40	CRGY0212823
WD40	CRGY0216276
WD40	CRGY0210084
WD40	CRGY0220373
WD40	CRGY0221202	√
WD40	CRGY0203750
WD40	CRGY0221230	√
WD40	CRGY0204962
WD40	CRGY0204650
WD40	CRGY0221012
WD40	CRGY0229533
WD40	CRGY0209617
WD40	CRGY0218600
WD40	CRGY0231253
WD40	CRGY0216174
WD40	CRGY0213637
WD40	CRGY0225158
WD40	CRGY0204134
WD40	CRGY0221639
WD40	CRGY0209165
WD40	CRGY0204955
WD40	CRGY0230490
WD40	CRGY0213562
WD40	CRGY0207199
WD40	CRGY0211446
WD40	CRGY0221121
WD40	CRGY0210213
WD40	CRGY0215351
WD40	CRGY0212807
WD40	CRGY0206684
WD40	CRGY0213161
WD40	CRGY0213956	√
Bzip	CRGY0229370
Bzip	CRGY0211630
Bzip	CRGY0210048
Bzip	CRGY0225214
Bzip	CRGY0204445
Bzip	CRGY0212463	√
Bzip	CRGY0227489
Bzip	CRGY0224146
Bzip	CRGY0214478	√
Bzip	CRGY0208560
Bzip	CRGY0223915	√
Bzip	CRGY0206201
Bzip	CRGY0230576	√
Bzip	CRGY0217499
Bzip	CRGY0218471
Bzip	CRGY0204892
Bzip	CRGY0228546	√
Bzip	CRGY0210228
Bzip	CRGY0217685
Bzip	CRGY0209678
Bzip	CRGY0206997
Bzip	CRGY0209533
Bzip	CRGY0210438	√
Bzip	CRGY0219227
Bzip	CRGY0219907
Bzip	CRGY0226614
Bzip	CRGY0219909
Bzip	CRGY0208891
Bzip	CRGY0226709
Bzip	CRGY0229802
Bzip	CRGY0222276
Bzip	CRGY0220774
Bzip	CRGY0230305
Bzip	CRGY0215119
Bzip	CRGY0209535
Bzip	CRGY0208570
Bzip	CRGY0226769
Bzip	CRGY0230234
Bzip	CRGY0213370	√
Bzip	CRGY0228780
Bzip	CRGY0230289
Bzip	CRGY0221716
Bzip	CRGY0212669
Bzip	CRGY0226617
Bzip	CRGY0221261
Bzip	CRGY0218939
Bzip	CRGY0213511	√
Bzip	CRGY0208787
Bzip	CRGY0228256	√
Bzip	CRGY0219017
Bzip	CRGY0230233
Bzip	CRGY0226708
Bzip	CRGY0203074
Bzip	CRGY0217812
Bzip	CRGY0220597
Bzip	CRGY0217882
Bzip	CRGY0208059
Bzip	CRGY0214278
Bzip	CRGY0217186
Bzip	CRGY0203447
Bzip	CRGY0226192
Bzip	CRGY0227645
Bzip	CRGY0209279
Bzip	CRGY0205782
Bzip	CRGY0216917
WRKY	CRGY0226818
WRKY	CRGY0219648
WRKY	CRGY0206140
WRKY	CRGY0215630
WRKY	CRGY0204152
WRKY	CRGY0220348	√
WRKY	CRGY0229761	√
WRKY	CRGY0221826
WRKY	CRGY0221590
WRKY	CRGY0222535
WRKY	CRGY0224291
WRKY	CRGY0230246
WRKY	CRGY0225191	√
WRKY	CRGY0212433	√
WRKY	CRGY0218574
WRKY	CRGY0204854
WRKY	CRGY0204918
WRKY	CRGY0230385
WRKY	CRGY0224381
WRKY	CRGY0204413
WRKY	CRGY0214157
WRKY	CRGY0226443
WRKY	CRGY0213751
WRKY	CRGY0214195
WRKY	CRGY0215981
WRKY	CRGY0212782
WRKY	CRGY0207145
WRKY	CRGY0203628
WRKY	CRGY0222672	√
WRKY	CRGY0214966
WRKY	CRGY0212509
WRKY	CRGY0203392
WRKY	CRGY0225290	√
WRKY	CRGY0208308
WRKY	CRGY0203714
WRKY	CRGY0216751
WRKY	CRGY0219524	√
WRKY	CRGY0210268	√
WRKY	CRGY0214191
WRKY	CRGY0230635
WRKY	CRGY0225026
WRKY	CRGY0214469
WRKY	CRGY0204898
WRKY	CRGY0215302
WRKY	CRGY0205009	√
WRKY	CRGY0226903
WRKY	CRGY0217588
WRKY	CRGY0207327
WRKY	CRGY0223788	√
WRKY	CRGY0220426	√
WRKY	CRGY0213833
WRKY	CRGY0213856
WRKY	CRGY0204353	√
WRKY	CRGY0214155
WRKY	CRGY0224211
WRKY	CRGY0200338
WRKY	CRGY0224383
WRKY	CRGY0212622
WRKY	CRGY0224210
WRKY	CRGY0216752
WRKY	CRGY0212606
WRKY	CRGY0224382
WRKY	CRGY0213858
WRKY	CRGY0213832
WRKY	CRGY0213857
WRKY	CRGY0205631
WRKY	CRGY0229677
WRKY	CRGY0213831
WRKY	CRGY0230587
WRKY	CRGY0225286
WRKY	CRGY0214159
WRKY	CRGY0204913
WRKY	CRGY0224380
WRKY	CRGY0230142
WRKY	CRGY0210933
WRKY	CRGY0212488
WRKY	CRGY0214637
WRKY	CRGY0213783
WRKY	CRGY0214627
WRKY	CRGY0214473
MADS	CRGY0222458
MADS	CRGY0222461
MADS	CRGY0222846	√
MADS	CRGY0222878
MADS	CRGY0222859
MADS	CRGY0224641
MADS	CRGY0224571
MADS	CRGY0224921
MADS	CRGY0224940
MADS	CRGY0229573
MADS	CRGY0204216
MADS	CRGY0204247
MADS	CRGY0205434
MADS	CRGY0203680
MADS	CRGY0203526
MADS	CRGY0203645
MADS	CRGY0203610
MADS	CRGY0205453
MADS	CRGY0205436
MADS	CRGY0203523
MADS	CRGY0203611
MADS	CRGY0203637
MADS	CRGY0203612
MADS	CRGY0208241
MADS	CRGY0230354
MADS	CRGY0210982
MADS	CRGY0209109
MADS	CRGY0212345	√
MADS	CRGY0211574
MADS	CRGY0213409
MADS	CRGY0231025
MADS	CRGY0215503
MADS	CRGY0214045	√
MADS	CRGY0215499
MADS	CRGY0218480
MADS	CRGY0218479
MADS	CRGY0220963
MADS	CRGY0229157	√
MADS	CRGY0224920
MADS	CRGY0225081
MADS	CRGY0228254
MADS	CRGY0229740
MADS	CRGY0207140
MADS	CRGY0206405
MADS	CRGY0208224
MADS	CRGY0208359
MADS	CRGY0207139
MADS	CRGY0209918
MADS	CRGY0210963
MADS	CRGY0209796
MADS	CRGY0210956
MADS	CRGY0230423
MADS	CRGY0230582
MADS	CRGY0212685
MADS	CRGY0213030
MADS	CRGY0212814
MADS	CRGY0212079
MADS	CRGY0212975
MADS	CRGY0212929
MADS	CRGY0214049
MADS	CRGY0215027
MADS	CRGY0215023
MADS	CRGY0215974	√
MADS	CRGY0217658
MADS	CRGY0217803
MADS	CRGY0216115
MADS	CRGY0216038
MADS	CRGY0217657	√
MADS	CRGY0216122
MADS	CRGY0231270
MADS	CRGY0220855
MADS	CRGY0220961
MADS	CRGY0221986
MADS	CRGY0220896
MADS	CRGY0222398
MADS	CRGY0220962
MADS	CRGY0222393
MADS	CRGY0220959
MADS	CRGY0220960

## Sheet: T4
Table S5. The dataset of metabolites identified from C. rotundifolia under drought stress by HPLC-MS.
Index	Compounds	Flavonoid level (ng/g)
		CK-1	CK-2	CK-3	D9-1	D9-2	D9-3	D12-1	D12-2	D12-3
Flavonoid_145	Procyanidin B2	29.3973542	31.2172088	29.9796748	41.5250121	38.0786461	38.1497377	30.4054054	33.6787565	29.006883
Flavonoid_177	Phloretin	0.00982361587	0.0125131165	0.0123729675	0.0157115104	0.0172722748	0.0163567	0.0374034749	0.0344559585	0.0353982301
Flavonoid_22	Neohesperidin dihydrochalcone	0.0619794219	0.0684679958	0.0701219512	0.0376396309	0.0298656048	0.0271816881	0.0656370656	0.060880829	0.0503933137
Flavonoid_65	Phlorizin	4.36060755	4.38090241	4.3445122	5.63380282	5.45047287	5.6509299	6.39478764	6.63212435	6.51425762
Flavonoid_201	Trilobatin	0.129838315	0.149265477	0.140497967	0.195483244	0.200348432	0.200286123	0.188223938	0.176165803	0.195427729
Flavonoid_191	Naringenin chalcone	0.195982362	0.193336831	0.198932927	0.342399223	0.358387257	0.348116357	0.477799228	0.471502591	0.476892822
Flavonoid_195	(-)-Gallocatechin	134.492896	135.624344	138.211382	118.746965	120.457939	116.595136	128.861004	132.38342	126.352016
Flavonoid_150	(-)-Catechin gallate	10.166585	11.2801679	11.0518293	73.8222438	76.6550523	75.5841679	46.8146718	47.1502591	45.4768928
Flavonoid_147	(-)-Epicatechin	33.3170015	38.5624344	37.347561	38.1253035	34.8432056	33.8578922	37.8861004	42.746114	36.6273353
Flavonoid_84	(-)-Epigallocatechin	470.357668	477.439664	477.642276	687.226809	709.308113	686.695279	499.517375	528.497409	499.016716
Flavonoid_80	(-)-Gallocatechin gallate	123.22391	139.821616	137.957317	514.813016	527.625684	519.790176	429.53668	437.823834	415.437561
Flavonoid_55	(-)-Catechin	124.938756	131.427072	131.097561	91.5492958	86.6102539	79.6375775	111.969112	121.761658	104.965585
Flavonoid_179	Poncirin	0.00117589417	0.0013772298	0.00114075203	0	0	0	0	0	0
Flavonoid_126	Eriodictyol	0.0658990691	0.0603357817	0.0663109756	0.0815930063	0.0679442509	0.0751072961	0.169642857	0.128497409	0.138151426
Flavonoid_78	Eriocitrin	0.030867222	0.036201469	0.0292174797	0.0373967946	0.0385764062	0.0312350978	0.0405405405	0.0349740933	0.040560472
Flavonoid_48	Narirutin	0.101910828	0.093389297	0.108993902	0.0573093735	0.0597312096	0.0400572246	0.049469112	0.0533678756	0.0471976401
Flavonoid_176	Naringenin-7-glucoside	6.58990691	6.82056663	6.65650407	11.1219038	10.4529617	10.3719599	11.7277992	10.9326425	10.3490659
Flavonoid_01	Astilbin	0.194757472	0.180220357	0.197154472	0.107090821	0.1222001	0.131855031	0.0994208494	0.149740933	0.144542773
Flavonoid_40	Dihydromyricetin	0.404213621	0.435466946	0.546239837	0.337542496	0.413140866	0.295660467	0.748069498	0.860103627	0.93166175
Flavonoid_139	Dihydrokaempferol	0.906418422	0.863064008	0.863821138	1.36959689	1.73469388	1.31139723	2.02220077	2.06217617	1.9813176
Flavonoid_192	Orientin	31.1121999	30.1678909	36.5853659	54.8810102	57.9890493	55.7939914	30.6467181	36.0103627	31.2192724
Flavonoid_155	Spinosin	0.119304263	0.119359916	0.127286585	0.0667799903	0.0477849676	0.0584167859	0.398166023	0.567357513	0.474434612
Flavonoid_154	Vitexin	10.3870652	10.5194124	10.6961382	16.731423	16.9487307	16.8812589	12.4758687	13.3419689	11.8731563
Flavonoid_13	Isoorientin	46.5458109	45.90766	45.9857724	87.6639145	93.3300149	86.0753457	40.5405405	43.7823834	43.0186824
Flavonoid_118	Narcissin	0.145516903	0.14270724	0.150914634	0.0937348227	0.0881035341	0.0915593705	0.179777992	0.153626943	0.132989184
Flavonoid_161	Diosmin	0	0	0	0.0105390966	0.00798904928	0.0100858369	0	0	0
Flavonoid_33	Oroxin A	0.102645762	0.115687303	0.0861280488	0.122389509	0.12419114	0.140915594	0.156853282	0.143782383	0.18387414
Flavonoid_90	Cynaroside	3.25820676	3.51521511	3.37906504	7.18795532	7.64061722	7.29613734	4.27123552	4.81865285	4.40019666
Flavonoid_42	Nicotiflorin	18.9122979	20.5141658	19.0294715	20.0339971	18.765555	19.8855508	23.1418919	24.0932642	24.0412979
Flavonoid_165	Homoplantaginin	0.0108770211	0.0124081847	0.00823170732	0.0373967946	0.0355898457	0.0436337625	0.0306467181	0.0308290155	0.0232792527
Flavonoid_160	Apigenin 7-glucoside	0.181283684	0.201469045	0.15777439	0.386109762	0.398208064	0.352885074	0.383687259	0.393782383	0.363815143
Flavonoid_50	Luteolin	0.01099951	0.0198058762	0.0210873984	0.0381253035	0.0482827277	0.0476871722	0.0482625483	0.0347150259	0.0442477876
Flavonoid_45	3,7,4'-Trihydroxyflavone	3.13571779	3.09548793	3.70934959	4.92957746	4.23096068	4.98330949	5.01930502	4.09326425	4.59685349
Flavonoid_86	Avicularin	38.7065164	39.8740818	37.347561	42.9820301	41.0652066	47.2103004	50.6756757	50.7772021	47.1976401
Flavonoid_92	Myricetin	3.65017148	7.52885624	7.19004065	15.6629432	20.3334993	19.7424893	33.0598456	31.3471503	33.1858407
Flavonoid_138	Baimaside	0	0	0	0.0078436134	0.00632155301	0.0324272771	0.0386100386	0.0331606218	0.0319567355
Flavonoid_137	Tiliroside	0.0291523763	0.0309548793	0.0353150407	0.00779504614	0.00983076157	0.00987124464	0.00936293436	0.00808290155	0.0106440511
Flavonoid_110	Kaempferide	0	0	0	0	0	0	0.0103281853	0.010388601	0.00958702065
Flavonoid_67	Fisetin	0.0387065164	0.0283315845	0.0393800813	0.0393394852	0.0353409657	0.0464949928	0.0603281853	0.0432642487	0.0545722714
Flavonoid_43	Kaempferol	0.140617344	0.252885624	0.241869919	0.407965032	0.428073668	0.312350978	0.967664093	0.911917098	0.911996067
Flavonoid_194	Quercimeritrin	12.4203822	12.4868835	11.7123984	14.1087907	13.8128422	13.1855031	16.2162162	16.4248705	15.2409046
Flavonoid_172	Kaempferitrin	0.0649191573	0.065320042	0.0650406504	0.0344827586	0.0293678447	0.0383881736	0.0347490347	0.0487046632	0.0430186824
Flavonoid_178	Myricitrin	1031.35718	1033.57817	1008.63821	1117.04711	1182.18019	1132.57034	1218.62934	1305.69948	1253.68732
Flavonoid_175	Afzelin	52.1803038	53.7775446	50.5589431	62.6517727	66.9487307	64.1392465	67.8088803	70.2072539	70.3048181
Flavonoid_123	2''-O-Galloylhyperin	0.0874571289	0.103882476	0.100609756	0.0796503157	0.0791438527	0.0758226037	0.0574324324	0.0549222798	0.0494100295
Flavonoid_115	Quercitrin	333.170015	356.768101	342.987805	393.394852	403.185665	386.266094	446.428571	466.321244	442.477876
Flavonoid_197	Isorhamnetin 3-O-glucoside	0.19255267	0.202256034	0.175813008	0.148858669	0.147585864	0.136623748	0.19715251	0.191968912	0.17453294
Flavonoid_23	Quercetin	0.242528172	0.466946485	0.462398374	0.79164643	0.900945744	0.889365761	1.94015444	1.79274611	1.89036382
Flavonoid_02	Miquelianin	0.401763841	0.380377754	0.381097561	0.347255949	0.316077651	0.288507392	1.68677606	1.61917098	1.71091445
Flavonoid_98	Hyperoside	116.609505	120.933893	121.189024	132.102963	145.594823	133.524082	148.166023	143.005181	140.363815
Flavonoid_57	Rutin	25.477707	27.544596	25.9146341	25.2549781	25.136884	24.5588937	27.5096525	27.7202073	27.5319567
Flavonoid_169	Quercetin 3-O-(6''-galloyl)-β-D-galactopyranoside	0.379715826	0.396117524	0.358231707	0.242836328	0.216276755	0.243204578	0.170125483	0.156735751	0.164208456
Flavonoid_119	Astragalin	96.766291	98.1112277	98.5772358	104.662458	103.534097	100.619933	157.57722	172.797927	162.979351
Flavonoid_32	Daidzin	0.0391964723	0.0383001049	0.0282012195	0	0	0	0	0	0
Flavonoid_127	Daidzein	0	0	0	0.0774647887	0.0836236934	0.0982355746	0.0779440154	0.117098446	0.0818584071
Flavonoid_96	Calycosin-7-O-β-D-glucoside	0.86967173	0.855194124	0.978150407	1.26032054	1.13489298	1.09680496	1.51061776	1.34974093	1.35201573
Flavonoid_157	Isomangiferin	0.0404213621	0.037250787	0.037347561	0.0279261778	0.0303633649	0.0231282785	0.0253378378	0.0308290155	0.0226155359

## Sheet: T5
Table S1. Top 10 genes in network according to MNC score
node_name	annotation	MCC	DMNC	MNC	Degree	EPC	BottleNeck	EcCentricity	Closeness	Radiality	Betweenness	Stress	ClusteringCoefficient	Overlaped with FLS or LAR subnetwork
CRGY0206606	AAO	0	0.77038	739	839	1309.81	1	0.14286	1161.96	5.70677	23932.7	2275824674	0.16498	FLS
CRGY0225214	bZIP9	0	0.76982	736	835	1309.81	1	0.14286	1173.96	5.81952	22170.3	1719580226	0.1653	FLS
CRGY0203550	NCED3	0	0.77927	735	836	1309.81	1	0.14286	1174.29	5.8212	23787.5	1716136196	0.16654	FLS
CRGY0221568	NCED2	0	0.76884	735	834	1309.81	1	0.14286	1174.29	5.8212	24857.6	1696897064	0.1651	FLS
CRGY0217379	receptor kinase	0	0.77417	734	834	1309.81	1	0.14286	1173.24	5.82583	22645.4	1356419706	0.16586	FLS
CRGY0208276	Stomata.8	0	0.77421	732	831	1309.81	1	0.14286	1158.46	5.70383	19362.4	1743182846	0.16629	FLS
CRGY0202257	Stomata.10	0	0.77984	730	830	1309.81	1	0.14286	1171.24	5.82415	20501.5	1278912790	0.16713	FLS
CRGY0211145	WD40.5	0	0.77599	727	825	1309.81	1	0.14286	1169.13	5.81489	20277	1489100832	0.16715	FLS
CRGY0204033	MYB10	0	0.76766	725	821	1309.81	1	0.14286	1166.63	5.81027	18202.7	1496372506	0.1662	FLS

## Sheet: T6
Table S6. The correlation between genes associated with drought stress.
Gene1	Gene2	Cor(r)	P-value	Gene1 Name	Gene2 Name
CRGY0211581	CRGY0201546	0.00088007	0.902013	LAR	CPY707A.12
CRGY0211581	CRGY0220426	0.000790925	0.90504	LAR	WRKY10
CRGY0211581	CRGY0215586	0.000382275	0.923254	LAR	MYB9
CRGY0211581	CRGY0214478	3.79815e-05	0.960743	LAR	bZIP2
CRGY0211581	CRGY0225422	4.02148e-06	0.97944	LAR	ABA2.6
CRGY0211581	CRGY0211158	2.74861e-06	0.981569	LAR	ZEP2
CRGY0211581	CRGY0219632	8.32381e-07	0.986918	LAR	POD5
CRGY0211581	CRGY0216225	0.0440241	-0.679634	LAR	bHLH4
CRGY0211581	CRGY0219512	0.0032226	0.856117	LAR	WD40.3
CRGY0211581	CRGY0226742	0.00144404	0.886617	LAR	bHLH9
CRGY0211581	CRGY0224349	0.00244612	0.867455	LAR	Stomata.3
CRGY0211581	CRGY0203188	0.00860184	0.806726	LAR	SOD
CRGY0211581	CRGY0205984	0.00111985	0.894811	LAR	Stomata.5
CRGY0211581	CRGY0210086	0.00348587	0.852705	LAR	CPY707A.15
CRGY0211581	CRGY0209785	0.00887472	0.804886	LAR	bHLH11
CRGY0211581	CRGY0211697	0.00655545	0.82197	LAR	CCR
CRGY0211581	CRGY0206296	0.000181316	0.938249	LAR	bHLH14
CRGY0215161	CRGY0213370	0.00676649	0.820259	FLS	bZIP4
CRGY0215161	CRGY0228256	5.54734e-05	0.956199	FLS	bZIP5
CRGY0215161	CRGY0223915	0.00131288	0.889761	FLS	bZIP6
CRGY0215161	CRGY0212463	4.11021e-07	0.989314	FLS	bZIP7
CRGY0215161	CRGY0210228	0.00311931	0.857507	FLS	bZIP8
CRGY0215161	CRGY0225214	1.53327e-05	0.969782	FLS	bZIP9
CRGY0215161	CRGY0216725	7.4973e-05	0.952209	FLS	CHI1
CRGY0215161	CRGY0216791	1.90251e-05	0.967843	FLS	CHI2
CRGY0215161	CRGY0203244	1.35428e-06	0.984958	FLS	CPY707A.1
CRGY0215161	CRGY0209979	0.000962098	0.89941	FLS	CPY707A.13
CRGY0215161	CRGY0218790	0.000445771	0.919729	FLS	CPY707A.14
CRGY0215161	CRGY0218791	0.0019998	0.875149	FLS	CPY707A.17
CRGY0215161	CRGY0201647	0.00161033	0.882905	FLS	CPY707A.20
CRGY0215161	CRGY0223235	1.39128e-05	0.970617	FLS	CPY707A.22
CRGY0215161	CRGY0210093	0.000395784	0.922471	FLS	CPY707A.6
CRGY0215161	CRGY0212810	0.000481617	0.917892	FLS	CPY707A.8
CRGY0215161	CRGY0213456	0.000130809	0.943838	FLS	F3H
CRGY0215161	CRGY0212073	4.6953e-05	0.958261	FLS	LDOX
CRGY0215161	CRGY0217657	0.00161949	0.882708	FLS	MADS3
CRGY0215161	CRGY0229157	0.00277255	0.862423	FLS	MADS6
CRGY0215161	CRGY0204033	1.44126e-05	0.970316	FLS	MYB10
CRGY0215161	CRGY0202801	0.00020812	0.935721	FLS	MYB11
CRGY0215161	CRGY0217535	0.00831073	0.808732	FLS	MYB14
CRGY0215161	CRGY0226649	0.00277025	0.862457	FLS	MYB16
CRGY0215161	CRGY0220209	0.000410664	0.921631	FLS	MYB18
CRGY0215161	CRGY0228476	0.000286906	0.92942	FLS	MYB20
CRGY0215161	CRGY0220299	0.000142524	0.942421	FLS	MYB4
CRGY0215161	CRGY0210104	0.00185512	0.877896	FLS	MYB8
CRGY0215161	CRGY0221568	1.90198e-06	0.983418	FLS	NCED2
CRGY0215161	CRGY0203550	3.3535e-05	0.962129	FLS	NCED3
CRGY0215161	CRGY0206606	1.19977e-05	0.971844	FLS	OAA
CRGY0215161	CRGY0203622	0.00412429	0.845109	FLS	Photosynthesis.1
CRGY0215161	CRGY0216964	0.00181035	0.878777	FLS	Photosynthesis.7
CRGY0215161	CRGY0204963	0.00148485	0.88568	FLS	Photosynthesis.8
CRGY0215161	CRGY0230065	0.0042973	0.843191	FLS	Photosynthesis.9
CRGY0215161	CRGY0229180	1.35208e-05	0.970858	FLS	POD1
CRGY0215161	CRGY0208636	2.1373e-05	0.966746	FLS	POD10
CRGY0215161	CRGY0219736	0.00331853	0.854852	FLS	POD2
CRGY0215161	CRGY0217364	0.000339365	0.925876	FLS	PP2C.3
CRGY0215161	CRGY0205801	4.8301e-05	0.957918	FLS	PP2C.5
CRGY0215161	CRGY0206495	0.0010769	0.896016	FLS	PP2C.7
CRGY0215161	CRGY0207030	0.00812802	0.810016	FLS	Stomata.1
CRGY0215161	CRGY0202257	7.83683e-06	0.975092	FLS	Stomata.10
CRGY0215161	CRGY0224075	7.36296e-06	0.975535	FLS	Stomata.2
CRGY0215161	CRGY0230322	0.0059452	0.827136	FLS	Stomata.4
CRGY0215161	CRGY0219281	0.000218487	0.934805	FLS	WD40.1
CRGY0215161	CRGY0211145	9.28138e-05	0.949159	FLS	WD40.5
CRGY0215161	CRGY0221230	0.00343212	0.853386	FLS	WD40.6
CRGY0215161	CRGY0221202	3.75504e-05	0.960872	FLS	WD40.7
CRGY0215161	CRGY0205009	9.36933e-05	0.94902	FLS	WRKY6
CRGY0215161	CRGY0226666	0.00732132	0.81593	FLS	ABA2.1
CRGY0215161	CRGY0219826	0.00176088	0.879767	FLS	ABA2.7
CRGY0215161	CRGY0204544	2.03033e-05	0.967235	FLS	bHLH12
CRGY0215161	CRGY0205760	0.00112833	0.894577	FLS	bHLH3
CRGY0215161	CRGY0228465	0.000149996	0.94156	FLS	bHLH7
CRGY0215161	CRGY0230576	9.01548e-06	0.974068	FLS	bZIP14
CRGY0215161	CRGY0216127	0.00245145	0.867369	FLS	CPY707A.19
CRGY0215161	CRGY0215176	2.03731e-05	0.967202	FLS	PP2C.2
CRGY0215161	CRGY0217099	0.00620692	0.824878	FLS	4CL1
CRGY0215161	CRGY0228500	8.79088e-05	0.949953	FLS	4CL2
CRGY0215161	CRGY0226773	2.24996e-06	0.982599	FLS	C4H
CRGY0215161	CRGY0200692	0.00151116	0.885085	FLS	HCT2
CRGY0215161	CRGY0229321	7.74793e-05	0.951751	FLS	PAL
CRGY0215161	CRGY0208276	2.27986e-05	0.966121	FLS	Stomata.8
CRGY0215161	CRGY0202225	4.18183e-05	0.959636	FLS	Stomata.9
CRGY0215161	CRGY0200688	0.0188375	0.754364	FLS	HCT1
CRGY0215161	CRGY0200428	0.104606	-0.575928	FLS	Stomata.7
CRGY0215161	CRGY0229162	0.00174946	0.879998	FLS	RLK/SRK, G-type lectin S-receptor-like serine threonine-protein kinase
CRGY0215161	CRGY0203322	0.00959209	0.800227	FLS	LRR, LRR receptor-like serine threonine-protein kinase At1g56130-like
CRGY0215161	CRGY0204117	1.86447e-05	0.96803	FLS	CRK, Cysteine-rich receptor-like protein kinase
CRGY0215161	CRGY0227687	7.70432e-05	0.95183	FLS	ILK; Integrin-linked protein kinase
CRGY0215161	CRGY0211283	0.0005425	0.91498	FLS	kinase family
CRGY0215161	CRGY0206692	0.00391931	0.847454	FLS	STK, serine threonine-protein kinase
CRGY0215161	CRGY0221538	0.00246452	0.867159	FLS	STK, receptor-like serine threonine-protein kinase
CRGY0215161	CRGY0223224	4.23768e-05	0.95948	FLS	Protein kinase domain containing protein
CRGY0215161	CRGY0229166	0.000970801	0.899143	FLS	RLK/SRK, G-type lectin S-receptor-like serine threonine-protein kinase
CRGY0215161	CRGY0218894	0.000297199	0.928691	FLS	LecRLK, L-type lectin-domain containing receptor kinase S.5-like
CRGY0215161	CRGY0230132	5.60647e-05	0.956065	FLS	CRK, Cysteine-rich receptor-like protein kinase
CRGY0215161	CRGY0214868	0.000874476	0.902196	FLS	Di-glucose binding within endoplasmic reticulum
CRGY0215161	CRGY0223027	3.75213e-05	0.960881	FLS	Glyco_18
CRGY0215161	CRGY0217379	1.40308e-05	0.970545	FLS	receptor kinase
CRGY0215161	CRGY0222973	2.2672e-05	0.966175	FLS	CIPK, CBL-interacting protein kinase
CRGY0215161	CRGY0204301	0.00102957	0.897383	FLS	SRF, strubbelig-receptor family
CRGY0215161	CRGY0230252	0.000125384	0.944524	FLS	LecRLK, L-type lectin-domain containing receptor kinase IX.1-like
CRGY0215161	CRGY0213065	0.000160282	0.940423	FLS	LMBR1 domain containing 2
CRGY0215161	CRGY0202510	0.00022499	0.934246	FLS	STYKc
CRGY0215161	CRGY0210324	0.000279288	0.929972	FLS	STK, Serine threonine-protein kinase-like protein
CRGY0215161	CRGY0213793	3.11031e-05	0.962944	FLS	RLK/SRK, G-type lectin S-receptor-like serine threonine-protein kinase
CRGY0215161	CRGY0204118	9.31368e-05	0.949108	FLS	CRK, Cysteine-rich receptor-like protein kinase
CRGY0215161	CRGY0230134	0.000115957	0.945768	FLS	CRK, Cysteine-rich receptor-like protein kinase
CRGY0215161	CRGY0214216	2.90695e-05	0.96366	FLS	S_TKc
CRGY0215161	CRGY0206908	7.94914e-05	0.951392	FLS	RPK, receptor protein kinase
CRGY0215161	CRGY0218499	8.14119e-05	0.951054	FLS	CIPK, Cbl-interacting protein kinase
